# Supplementary material for: Environmental Exosomes/Small Extracellular Vesicles: Evidence of Extracellular RNA Release by Aquatic Organisms
Source: Mar Biotechnol (NY). 2026 Apr 25;28(3):72. doi: 10.1007/s10126-026-10618-1 (PMC13110240; doi:10.1007/s10126-026-10618-1)
Supplement: Supplementary file 3 — Supplementary Material 3 (XLSX 122 KB) [file 10126_2026_10618_MOESM3_ESM.xlsx]

## Sheet: Tank
>Tank_3618992_x251
GTCGAGCCCGGTCAGTACTTGGATG
>Tank_3863400_x220
GGAAGGTCCGGAGAGTCTAGGTTACCC
>Tank_4056907_x198
GGAAGGTCCGGAGAGTCTAGGTTACCCAATT
>Tank_4177180_x187
ATGGAAGGTCCGGAGAGTCTAGGTTACCC
>Tank_4344412_x171
GGAAGGTCCGGAGAGTCTAGGTTACCCAATTC
>Tank_4370916_x169
GCGTGAGCCTGGGTGGAGCCGCCGCG
>Tank_4394868_x166
GGAAGGTCCGGAGAGTCTAGGTTACC
>Tank_4410599_x165
ATGGAAGGTCCGGAGAGTCTAGGTTACC
>Tank_4520885_x155
AAGTTAAGCAACGTCGAGCCCGGTCAGTAC
>Tank_4538358_x154
CGTGAGCCTGGGTGGAGCCGCCGCG
>Tank_4658271_x144
AACGTCGAGCCCGGTCAGTACTTGGATG
>Tank_4672647_x143
AACGTCGAGCCCGGTCAGTACTTGG
>Tank_4707278_x141
CGTCGAGCCCGGTCAGTACTTGGATG
>Tank_4948731_x124
GTCGAGCCCGGTCAGTACTTGGATGG
>Tank_5003675_x120
GTTAAGCAACGTCGAGCCCGGTCAGTA
>Tank_5134595_x112
CGGCAACGGGCGTCCCCGGTGGTTAAGC
>Tank_5159516_x110
TGGGAATACCGGGTGTTGTAGGCAT
>Tank_5271010_x104
TTAAGCAACGTCGAGCCCGGTCAGTAC
>Tank_5285338_x103
ACGTCGAGCCCGGTCAGTACTTGGATG
>Tank_5289355_x103
TAAGCAACGTCGAGCCCGGTCAGTAC
>Tank_5361269_x99
GCGTGAGCCTGGGTGGAGCCGCCGC
>Tank_5514070_x92
GGAAGGTCCGGAGAGTCTAGGTTACCCA
>Tank_5672617_x85
CGTGAGCCTGGGTGGAGCCGCCGCGG
>Tank_5773768_x80
GCAACGTCGAGCCCGGTCAGTACTTGGATGG
>Tank_5775928_x80
AAGTTAAGCAACGTCGAGCCCGGTCAGT
>Tank_5795199_x79
GGGGTGAGCCGTGGCGTGCTTGGGTTCAAATC
>Tank_5830150_x78
GTTAAGCAACGTCGAGCCCGGTCAGTACTTGG
>Tank_5834440_x78
GTGAGCCTGGGTGGAGCCGCCGCGG
>Tank_5916246_x75
AAGCAACGTCGAGCCCGGTCAGTACTTGG
>Tank_5927643_x74
GTTAAGCAACGTCGAGCCCGGTCAGTACT
>Tank_6003680_x72
GAAGTTAAGCAACGTCGAGCCCGGTCAGTACT
>Tank_6010002_x71
GGCAACGGGCGTCCCCGGTGGTTAAGC
>Tank_6017315_x71
ACGTCGAGCCCGGTCAGTACTTGGA
>Tank_6057786_x70
AAGCAACGTCGAGCCCGGTCAGTAC
>Tank_6073771_x69
GGAGGTCCGGACAGGTTAGGTTATCC
>Tank_6093575_x68
GTTAAGCAACGTCGAGCCCGGTCAGTAC
>Tank_6153188_x66
AGTTAAGCAACGTCGAGCCCGGTCAGTAC
>Tank_6162098_x66
GTTAAGCAACGTCGAGCCCGGTCAGT
>Tank_6176750_x66
GTCGAGCCCGGTCAGTACTTGGATGGGTGACC
>Tank_6191719_x65
ATGGAAGGTCCGGAGAGTCTAGGTTACCCA
>Tank_6213035_x64
GAAGTTAAGCAACGTCGAGCCCGGTCAGTAC
>Tank_6230187_x64
GGGGTGAGCCGTGGCGTGCTTGGGTTCAA
>Tank_6359393_x60
GTTAAGCAACGTCGAGCCCGGTCAGTACTTG
>Tank_6363653_x60
ACGTCGAGCCCGGTCAGTACTTGGATGG
>Tank_6377346_x59
GCGTGAGCCTGGGTGGAGCCGCCGCGG
>Tank_6380709_x59
CAACGTCGAGCCCGGTCAGTACTTGG
>Tank_6424717_x58
AGACCGGGGTTCGATTCCCCGCCGGGGAGCCA
>Tank_6462502_x57
AAGTTAAGCAACGTCGAGCCCGGTCAGTACT
>Tank_6480359_x56
AAGTTAAGCAACGTCGAGCCCGGTCAGTACTT
>Tank_6480695_x56
AGTTAAGCAACGTCGAGCCCGGTCAGTACTTG
>Tank_6634016_x52
AGTTAAGCAACGTCGAGCCCGGTCAGTA
>Tank_6663477_x51
CTGGGAATACCGGGTGTTGTAGGCAT
>Tank_6670974_x51
AGCAACGTCGAGCCCGGTCAGTACTTGGA
>Tank_6757110_x49
AACGTCGAGCCCGGTCAGTACTTGGA
>Tank_6757159_x49
GGAAGGTCCGGAGAGTCTAGGTTACCCAAT
>Tank_6800216_x48
CAACGTCGAGCCCGGTCAGTACTTGGATG
>Tank_6844987_x47
GGCACGTAATTTTTTAGTGTGGGGATCTG
>Tank_6875330_x46
GCAACGTCGAGCCCGGTCAGTACTTGGA
>Tank_6892764_x46
ATGGAAGGTCCGGAGAGTCTAGGTT
>Tank_6942344_x44
GGAGGTCTGTTGCCGATGCACTTAACTGG
>Tank_7006823_x43
GGGGTGAGCCGTGGCGTGCTTGGGT
>Tank_7021873_x43
ACGTAATTTTTTAGTGTGGGGATCTG
>Tank_7057258_x42
CGAAGTTAAGCAACGTCGAGCCCGGTCAGTAC
>Tank_7130447_x40
GCAACGTCGAGCCCGGTCAGTACTTGGATG
>Tank_7196660_x39
AAGTTAAGCAACGTCGAGCCCGGTC
>Tank_7255263_x38
GCAACGTCGAGCCCGGTCAGTACTTG
>Tank_7256783_x38
AAGCAACGTCGAGCCCGGTCAGTACTTGGA
>Tank_7306702_x37
ATACCCCTAGCTCAATATTCGACCTTCTC
>Tank_7341640_x36
CGGGGCAGTGTGCGGTAACGCAAACGAAC
>Tank_7360072_x36
GGAGGTCCGGACAGGTTAGGTTATCCAAT
>Tank_7407159_x35
AATACAACTCTAAGCGGTGGATCACTCG
>Tank_7407439_x35
TAAGCAACGTCGAGCCCGGTCAGTA
>Tank_7408209_x35
TTAAGCAACGTCGAGCCCGGTCAGTA
>Tank_7412339_x35
TCACGGGGCAGTGTGCGGTAACGCA
>Tank_7449264_x35
GGGGTGAGCCGTGGCGTGCTTGGGTTCAAAT
>Tank_7461313_x34
TTAAGCAACGTCGAGCCCGGTCAGTACTTGG
>Tank_7464475_x34
ATGGAAGGTCCGGAGAGTCTAGGTTACCCAAT
>Tank_7464509_x34
ACCGAAGTTAAGCAACGTCGAGCCCGGTCAGT
>Tank_7487017_x34
GGGGTGAGCCGTGGCGTGCTTGGGTTCA
>Tank_7497829_x34
AGTTCGATCCTCACTGGGGGCTCCA
>Tank_7529122_x33
CTGGGGCGTGAGCCTGGGTGGAGCCGCCGCG
>Tank_7538857_x33
GGGGTGAGCCGTGGCGTGCTTGGGTT
>Tank_7547503_x33
AAGCAACGTCGAGCCCGGTCAGTACTTGGATG
>Tank_7597720_x32
CTCACGGGGCAGTGTGCGGTAACGCA
>Tank_7600568_x32
TAAGCAACGTCGAGCCCGGTCAGTACT
>Tank_7601496_x32
GGAGGTCCGGACAGGTTAGGTTATCCA
>Tank_7605464_x32
TCCTCACGGGGCAGTGTGCGGTAACGCA
>Tank_7614392_x32
GGAAGGTCCGGAGAGTCTAGGTTACCCAA
>Tank_7648234_x31
TCGAGCCCGGTCAGTACTTGGATGG
>Tank_7648730_x31
GTAAAGCGGAGAGCGGGGCGCAAGC
>Tank_7710132_x30
AGCAACGTCGAGCCCGGTCAGTACTTGG
>Tank_7711542_x30
CTGGGGCGTGAGCCTGGGTGGAGCCGCC
>Tank_7721742_x30
GACTTCGGTTGATTGGCGGGGGTACCAACAC
>Tank_7732632_x30
GCACGTAATTTTTTAGTGTGGGGATCTG
>Tank_7778794_x29
GAAGTTAAGCAACGTCGAGCCCGGTCAGTA
>Tank_7782216_x29
CCGAAGTTAAGCAACGTCGAGCCCGGTCAGTA
>Tank_7803270_x29
GCCCGGATGAGCTTCAGTGGTCTGGAGTGCAG
>Tank_7807881_x29
GGTGTGTTTGTGTAAAGTGGTTTGC
>Tank_7817625_x29
CTCACGGGGCAGTGTGCGGTAACGC
>Tank_7819858_x29
AGTTAAGCAACGTCGAGCCCGGTCAGTACT
>Tank_7821859_x29
AACGTCGAGCCCGGTCAGTACTTGGATGG
>Tank_7844868_x28
TCCTCACGGGGCAGTGTGCGGTAACGCAA
>Tank_7848900_x28
CAGTAAAGCGGAGAGCGGGGCGCAAGC
>Tank_7853688_x28
GGGGCAGTGTGCGGTAACGCAAACGAAC
>Tank_7901176_x28
AAGCAACGTCGAGCCCGGTCAGTACT
>Tank_7902016_x28
AAGTTAAGCAACGTCGAGCCCGGTCAGTA
>Tank_7912516_x28
GCAACGTCGAGCCCGGTCAGTACTTGGAT
>Tank_7916214_x27
TAAGCAACGTCGAGCCCGGTCAGTACTTGG
>Tank_7964679_x27
AGCAACGTCGAGCCCGGTCAGTACTTGGATG
>Tank_7986333_x27
ACAACTCTAAGCGGTGGATCACTCG
>Tank_7988871_x27
ATGGAAGGTCCGGAGAGTCTAGGTTAC
>Tank_8000678_x26
TGGAAGGTCCGGAGAGTCTAGGTTACCC
>Tank_8024910_x26
GGAGGTCTGTTGCCGATGCACTTAACTGGA
>Tank_8064534_x26
GGAGGTCCGGACAGGTTAGGTTATC
>Tank_8070540_x26
CAACGTCGAGCCCGGTCAGTACTTGGA
>Tank_8090598_x25
GCAACGTCGAGCCCGGTCAGTACTTGG
>Tank_8110423_x25
GGTAACGCAAACGAACTCGGAGACGTCGGCG
>Tank_8128698_x25
TGGAAGGTCCGGAGAGTCTAGGTTACCCA
>Tank_8135973_x25
TTAAGCAACGTCGAGCCCGGTCAGT
>Tank_8160273_x25
CGAGCCCGGTCAGTACTTGGATGGGTGACC
>Tank_8186233_x24
ACGTCGAGCCCGGTCAGTACTTGGATGGGTGA
>Tank_8217673_x24
CGTGAGGACTCGGCGTGCTGCTAAGGTCGGCG
>Tank_8226505_x24
GGGGTGAGCCGTGGCGTGCTTGGGTTC
>Tank_8284408_x23
AGTTAAGCAACGTCGAGCCCGGTCAGT
>Tank_8299588_x23
AACTGATTTTTGCAGCTAGGCGAGA
>Tank_8390371_x22
ACGTACTGGCCCAGGGTGGAAATCA
>Tank_8393693_x22
TACTTTAACATGGCACAGATATAATGA
>Tank_8394419_x22
AATACAACTCTAAGCGGTGGATCAC
>Tank_8437825_x22
ATGGAAGGTCCGGAGAGTCTAGGTTA
>Tank_8447879_x22
CCCCCTAACCATCTACTTGACTTCCT
>Tank_8458086_x21
AGCAACGTCGAGCCCGGTCAGTACTTGGATGG
>Tank_8463630_x21
CGTCGAGCCCGGTCAGTACTTGGATGG
>Tank_8469825_x21
GCGTGAGCCTGGGTGGAGCCGCCGCGGGT
>Tank_8485176_x21
AAATATGCGACTTTTGGACGGCACCC
>Tank_8495361_x21
GGAGGTCTGTTGCCGATGCACTTAACTGGAT
>Tank_8499078_x21
CGGGACGTAGCTCAGGGGTTAGAGCAATC
>Tank_8507436_x21
GGAAGGTCCGGAGAGTCTAGGTTAC
>Tank_8553426_x21
CCTCACGGGGCAGTGTGCGGTAACGC
>Tank_8556723_x21
GACACGGCAGTGGCAGGGGGTATGATGGAAGA
>Tank_8595931_x20
GGGGTGAGCCGTGGCGTGCTTGGGTTCAAA
>Tank_8602451_x20
GGAGGTCCGGACAGGTTAGGTTATCCAATTT
>Tank_8604671_x20
CCTCACGGGGCAGTGTGCGGTAACGCA
>Tank_8608971_x20
AGCAACGTCGAGCCCGGTCAGTACT
>Tank_8618431_x20
GTCGGTGGTGTAAAGGTCAGCATGG
>Tank_8623751_x20
ACGGTCAGCATGGTTGCCTTCCAAGCAGT
>Tank_8630011_x20
ACGTCGAGCCCGGTCAGTACTTGGAT
>Tank_8640071_x20
TTAAGCAACGTCGAGCCCGGTCAGTACT
>Tank_8651591_x20
TCACGGGGCAGTGTGCGGTAACGCAAA
>Tank_8681331_x20
TAAGCAACGTCGAGCCCGGTCAGTACTT
>Tank_8701912_x19
CTGGGGCGTGAGCCTGGGTGGAGCCGCCG
>Tank_8707498_x19
CGTGAGCCTGGGTGGAGCCGCCGCGGGTG
>Tank_8729329_x19
TTAAGCAACGTCGAGCCCGGTCAGTACTTG
>Tank_8732141_x19
CCTCACGGGGCAGTGTGCGGTAACGCAA
>Tank_8743180_x19
GGTCGTGAGTTCGATCCTCACTGGGGGCTCCA
>Tank_8773048_x19
TAAGCAACGTCGAGCCCGGTCAGTACTTG
>Tank_8795088_x19
GGCAACGGGCGTCCCCGGTGGTTAAG
>Tank_8804892_x19
CGTGAGGACTCGGCGTGCTGCTAAGG
>Tank_8805842_x19
AGGAGGGGAAGGATGTGGCGAAGAATG
>Tank_8815170_x18
GCCCGGATGAGCTTCAGTGGTCTGGAGTGC
>Tank_8820156_x18
AATCTAGGGCATGCAAAAGGGACATGTC
>Tank_8839902_x18
GGAAGGTCCGGAGAGTCTAGGTTACCCCCTA
>Tank_8851800_x18
AGTTTACACAAGGTATGGGGCTAAGTCAG
>Tank_8865948_x18
CCGCCTGGGAATACCGGGTGTTGTAGGCAT
>Tank_8866866_x18
CGGGACGTAGCTCAGGGGTTAGAGCAATCGAC
>Tank_8898474_x18
GCGCTTGGGATCCGTGAGGACTCGG
>Tank_8923098_x18
CACGTAATTTTTTAGTGTGGGGATCTG
>Tank_8938704_x18
GAAGTTAAGCAACGTCGAGCCCGGTCAGT
>Tank_8941602_x18
AGCAACGTCGAGCCCGGTCAGTACTT
>Tank_8956426_x17
GAAGGTCCGGAGAGTCTAGGTTACCCAAT
>Tank_8996087_x17
GACGTACTGGCCCAGGGTGGAAATC
>Tank_9004689_x17
ATACCCCTAGCTCAATATTCGACCTTCTCT
>Tank_9011642_x17
CCTGGGAATACCGGGTGTTGTAGGCAT
>Tank_9021434_x17
GAAGACATCCACAGCAAGAGACGCAAAAGG
>Tank_9031447_x17
AGAGGTAGAGCTGAGGACAGTAAGTATGTGG
>Tank_9032348_x17
CGTCGAGCCCGGTCAGTACTTGGAT
>Tank_9079897_x17
TAAGTGAATTTGTTGGTTGTTTGTTA
>Tank_9085762_x17
GCTAATAAGGAAATTTTGGGAGGTTC
>Tank_9089978_x17
AACAAAGGCAAGAAGGGTGACAAGAAGGTGC
>Tank_9107080_x17
CGATGTTAGTCGGTCACAAACGTATCCCTG
>Tank_9114009_x16
TGATAGTTGGGCTTTGGTGGACGTTTTGA
>Tank_9128857_x16
ACGTCAGGTACTGTCTCAAATGGGAAGTAAC
>Tank_9135577_x16
GTGAAATATGAAATAATTTGGAGAAG
>Tank_9150377_x16
CGTCGAGCCCGGTCAGTACTTGGATGGGTGA
>Tank_9157065_x16
GCAACGTCGAGCCCGGTCAGTACTTGGATGGG
>Tank_9164009_x16
GGGGCGTGAGCCTGGGTGGAGCCGCC
>Tank_9174281_x16
CTTCGGTTGATTGGCGGGGGTACCAACA
>Tank_9179753_x16
CGTAATTTTTTAGTGTGGGGATCTG
>Tank_9187337_x16
AGAATGATGACATCAAGCACTGGGCTATG
>Tank_9200617_x16
GGGGCGTGAGCCTGGGTGGAGCCGCCGC
>Tank_9213673_x16
TAAGTTGGTACAGGGAGTTACAGGACAGA
>Tank_9226601_x16
GGGCGTGAGCCTGGGTGGAGCCGCCGC
>Tank_9237897_x16
AAATACAACTCTAAGCGGTGGATCACTCG
>Tank_9247369_x16
GAGGACTCGGCGTGCTGCTAAGGTCGGC
>Tank_9263705_x16
ACAGGTCATAATGACACAGGAACAGACAGG
>Tank_9266649_x16
GCAAACGAACTCGGAGACGTCGGCG
>Tank_9270153_x16
GTTAAGCAACGTCGAGCCCGGTCAGTACTT
>Tank_9283997_x15
GGCGTTCTGTAGCTGAGGGGGGAACAATG
>Tank_9286052_x15
TGTGGCGTGCTCCTGTAATCTAGCTACTAGGA
>Tank_9315497_x15
AAGTTAAGCAACGTCGAGCCCGGTCAG
>Tank_9340262_x15
GGGGCGTGAGCCTGGGTGGAGCCGC
>Tank_9356972_x15
TTCAGATGCATTTCGCCATAGCAGAGGACC
>Tank_9360497_x15
TCTGAGTGTCATCCTCTATCTGAAGTCCA
>Tank_9414257_x15
ACTAGGAGGACGTACTGAACGTAAAGC
>Tank_9414752_x15
TGTGGCCTTTTTGAGCTGTGGTATACAATG
>Tank_9434237_x15
CACGACCGGTTTGCCGGCGGCGAGAAACCGGA
>Tank_9439667_x15
TCAATACCCCTAGCTCAATATTCGACCTTCTC
>Tank_9441842_x15
ATGGAAGGTCCGGAGAGTCTAGGTTACCCAA
>Tank_9445817_x15
CGGCAACGGGCGTCCCCGGTGGTTAAG
>Tank_9451832_x15
CTTGGGATCCGTGAGGACTCGGCGTGCT
>Tank_9455327_x15
TGTAATCTAGCTACTAGGAGGCCTGGAGTG
>Tank_9468504_x14
GACCCGTCTAGCGATTGAAGAAGGAA
>Tank_9468756_x14
CGGGGCAGTGTGCGGTAACGCAAACG
>Tank_9468994_x14
CGGTTCCCCCAGGTCGAGGCCTTTCCA
>Tank_9472200_x14
GCAACGGGCGTCCCCGGTGGTTAAGCC
>Tank_9477912_x14
TCGGTTTACGTGTTCCCGGAAACAAGGACA
>Tank_9505716_x14
GGCAACGGGCGTCCCCGGTGGTTAAGCCA
>Tank_9521690_x14
GTCGGTGGTGTAAAGGTTAGTATGG
>Tank_9525610_x14
CTCACGGGGCAGTGTGCGGTAACGCAA
>Tank_9534136_x14
AATGGATGGAGGAAGTCAATATTCTGCA
>Tank_9545896_x14
TTACCCTGTAGAACCGAGCGAGTGT
>Tank_9550306_x14
GCCCGGATGAGCTTCAGTGGTCTGGAGTG
>Tank_9560078_x14
AGAGATGTCTTAAGAAGTGTTGTTATTTTTGG
>Tank_9577144_x14
TTCAAGGGATTATCGAAATGGGCTAAA
>Tank_9582198_x14
TAACTGAAATGATGGGTAGACTGTGTTTAGC
>Tank_9590892_x14
GTAAGATTTTGGGTGCTCCGTGGCT
>Tank_9597374_x14
GTTGTCTAAGGAGGGACGTACTGGCCCAGG
>Tank_9600160_x14
ACTGAAGCCTGGGGCGTGAGCCTGG
>Tank_9605858_x14
AAAGTTTGAGAAATTCCATGACGTCACA
>Tank_9610170_x14
CACGGACGCATTGACCACAGAATGGTGCAGG
>Tank_9616386_x14
ACCGGGGTTCGATTCCCCGCCGGGGAGCCA
>Tank_9619368_x14
ACAAATAACACAGTGGTCTGGTACTATAGCA
>Tank_9619620_x14
ACGGGGCAGTGTGCGGTAACGCAAACGA
>Tank_9628020_x14
GGAGGTCCGGACAGGTTAGGTTATCCAATT
>Tank_9640536_x14
ACTTCGGTTGATTGGCGGGGGTACCAACAC
>Tank_9663972_x14
AAGCAACGTCGAGCCCGGTCAGTACTT
>Tank_9689731_x13
CGGTTGATTGGCGGGGGTACCAACAC
>Tank_9698129_x13
GCCTGGGAATACCGGGTGTTGTAGGCAT
>Tank_9703732_x13
TTAAGCAACGTCGAGCCCGGTCAGTACTTGGA
>Tank_9707229_x13
GGAGGTCTGTTGCCGATGCACTTAACTGGATT
>Tank_9724857_x13
CACGGGGCAGTGTGCGGTAACGCAAACGA
>Tank_9782551_x13
GCCGGCGGCGAGAAACCGGAGAGGAAGGT
>Tank_9788440_x13
AGCTCAGGGTGTTCAACAGGGCCAGCAACA
>Tank_9796409_x13
AGCAACGTCGAGCCCGGTCAGTACTTG
>Tank_9798047_x13
GGGCGTGAGCCTGGGTGGAGCCGCCG
>Tank_9803416_x13
CAACGTCGAGCCCGGTCAGTACTTG
>Tank_9805301_x13
AAAACAAAGAGCTCCGAGACAAGTTAGAAGCC
>Tank_9823891_x13
ACAGAGGCCCAATGGAGCTACGCAGGGAA
>Tank_9826543_x13
AATTCTATTCGAAAGGCTGCCTTTGAC
>Tank_9828428_x13
AAGTTAAGCAACGTCGAGCCCGGTCA
>Tank_9828701_x13
CTGGGGCGTGAGCCTGGGTGGAGCCGCCGC
>Tank_9837502_x13
GGGGCAGTGTGCGGTAACGCAAACGA
>Tank_9847499_x13
GAAAGAGGAGACTTGGGGCTAGGTAC
>Tank_9871250_x13
ACAGGAAGGAGGTGGTTGAAGCAGTGAC
>Tank_9893285_x13
ACCCCTAGCTCAATATTCGACCTTCTCT
>Tank_9906168_x13
ACTGGTGAGGGTATGGACGAGATGGA
>Tank_9928650_x12
AATTCTATTCGAAAGGCTGCCTTTGACCCTT
>Tank_9935766_x12
ACACAGAGGTCCATGTTAATGTTCTG
>Tank_9936558_x12
AAGCAACGTCGAGCCCGGTCAGTACTTGGAT
>Tank_9946410_x12
GCGTCGGTGGTGTAAAGGTCAGCATGGTTGC
>Tank_9957354_x12
CTTGGGATCCGTGAGGACTCGGCGTGCTGC
>Tank_9984114_x12
GTAGAGCGCCACGACCGGTTTGCCGGCGGC
>Tank_9988794_x12
ACCCCTAGCTCAATATTCGACCTTCTC
>Tank_9993870_x12
TTGGATGGCTGAAGGGGAGGAAGGAGGCCATA
>Tank_10007610_x12
AGTTTGGTTAACTTTGTAGGCTCTC
>Tank_10012146_x12
GCATGAGAGACTCCATGGTTCACCA
>Tank_10012314_x12
CATGAGAGGGGTACACTGACAGGGTTGAG
>Tank_10018914_x12
ACGGGGCAGTGTGCGGTAACGCAAAC
>Tank_10019490_x12
TCTAATTCGGTAATATTTGTGAACAACGG
>Tank_10038342_x12
GGCAACGGGCGTCCCCGGTGGTTAAGCC
>Tank_10055634_x12
CTCCTCACGGGGCAGTGTGCGGTAACG
>Tank_10060386_x12
AGAAGTATATCAACACAGAAGGTGATAAAG
>Tank_10060566_x12
TCCTCACGGGGCAGTGTGCGGTAACGCAAA
>Tank_10064070_x12
CCTTGACGGGGTGAGTTTGTGTAAAGT
>Tank_10066974_x12
TTGCCGGCGGCGAGAAACCGGAGAGGAA
>Tank_10071726_x12
GTTAAAAGATGGAAGGGAAGAGGAG
>Tank_10088562_x12
GTATTACAATATGTCGGCAGTGTATA
>Tank_10089438_x12
AAGCAACGTCGAGCCCGGTCAGTACTTG
>Tank_10090566_x12
AAGTGGAAGAAGGGGAGGAAGAGGAG
>Tank_10092894_x12
GGGTGTGTTTGTGTAAAGTGGTTTGCGTGA
>Tank_10095630_x12
GAGCCGTGGCGTGCTTGGGTTCAAATCGA
>Tank_10096806_x12
GCTTGGGATCCGTGAGGACTCGGCGTG
>Tank_10100442_x12
AATACCCCTAGCTCAATATTCGACCTTCTC
>Tank_10102722_x12
TCTTCCTTCGGCGTGGAACTGAAAAATG
>Tank_10102890_x12
CGTGAGCCTGGGTGGAGCCGCCGCGGGTGC
>Tank_10105086_x12
AAGCGGAGAGCGGGGCGCAAGCCTCTC
>Tank_10107678_x12
GACCGGGGTTCGATTCCCCGCCGGGGAGCCA
>Tank_10109454_x12
TGGGGCGTGAGCCTGGGTGGAGCCGCCGCG
>Tank_10113714_x12
TGGGGCGTGAGCCTGGGTGGAGCCGCCGC
>Tank_10116030_x12
CTGCAATGCATGGTAAGGAGGCTGT
>Tank_10168818_x12
GGCGTGCTTGGGTTCAAATCGAACA
>Tank_10170774_x12
GTGATACATTAACGGTAACCGTCTTCGG
>Tank_10190456_x11
ACCGAAGTTAAGCAACGTCGAGCCCGGTCAG
>Tank_10199058_x11
CAATACCCCTAGCTCAATATTCGACCTTCTC
>Tank_10211422_x11
ATGAAAGATGTACTGGACAGTGAACA
>Tank_10213292_x11
CCTCACGGGGCAGTGTGCGGTAACG
>Tank_10224094_x11
GAGCAGGCCTAGCATAGGGGATACTTC
>Tank_10227878_x11
GACGTACTGGCCCAGGGTGGAAATCACA
>Tank_10238075_x11
CCGTGAGGACTCGGCGTGCTGCTAAG
>Tank_10239846_x11
CGAAGTTAAGCAACGTCGAGCCCGGTCAGT
>Tank_10246204_x11
GGCGTGGACTTGGTCAAGTCAGGGGACCAG
>Tank_10248954_x11
GTGTGCACTGAAGCCTGGGGCGTGAGC
>Tank_10270789_x11
ATGATAATAATGGGTCTAGTATGTA
>Tank_10302524_x11
CGGGACGTAGCTCAGGGGTTAGAGCA
>Tank_10304042_x11
AGAGCGCCACGACCGGTTTGCCGGCGGCG
>Tank_10305263_x11
TTGTGCATCACCGACAAGGACAAGGAAGTA
>Tank_10312919_x11
GCAGGCCTAGCATAGGGGATACTTCGTTTA
>Tank_10313392_x11
AGGTTGTCTAAGGAGGGACGTACTGG
>Tank_10316241_x11
ACAGATTATACTCACACAGGAACAGACTGG
>Tank_10320344_x11
GTCGAGCCCGGTCAGTACTTGGATGGGTGA
>Tank_10323776_x11
GTGAGCCTGGGTGGAGCCGCCGCGGGT
>Tank_10325096_x11
TAAGCAACGTCGAGCCCGGTCAGTACTTGGAT
>Tank_10328814_x11
CTGGGGCGTGAGCCTGGGTGGAGCC
>Tank_10335161_x11
CTTGACGGGGTGAGTTTGTGTAAAGTG
>Tank_10341123_x11
CCACCGGCACGTACCATGGAGATTCAGAC
>Tank_10344225_x11
TGGAAGGTCCGGAGAGTCTAGGTTACC
>Tank_10346293_x11
GGGCAAGCATAGCATAGGGGATACTTCGTTTC
>Tank_10346535_x11
GGCACCGGTTGGTAGCCCGTCCAACACAATGG
>Tank_10359768_x11
GTCCGGAGAGTCTAGGTTACCCAATTC
>Tank_10361572_x11
AACGACTCACTGGAAGAAGAGGGGGAGGA
>Tank_10362606_x11
CCGGGGTTCGATTCCCCGCCGGGGAGCCA
>Tank_10363783_x11
CGTGAGGACTCGGCGTGCTGCTAAGGT
>Tank_10376631_x11
AGTAAGCGCCACAGGGGTAAAGTAAAGGC
>Tank_10378820_x11
ATGTGGATCAGCAAGCAGGAGTACGAT
>Tank_10387895_x11
GAAGTTAAGCAACGTCGAGCCCGGTC
>Tank_10388995_x11
ACGTACTGGCCCAGGGTGGAAATCACAGCA
>Tank_10391426_x11
ACAAAAAAGGCGTAACATTTGTATTGG
>Tank_10394902_x11
GTGTGCACTGAAGCCTGGGGCGTGAGCC
>Tank_10398389_x11
TTAAGATTGAGGGTCACTGACGAGG
>Tank_10417760_x11
GAGAAAGCGGCGATTACAACTCGGA
>Tank_10426604_x11
TCCATGATTTGTATTCAGTAGCGAAAAGG
>Tank_10452333_x11
TGCACGATCATAGTAGCCGAAGTCACGCCA
>Tank_10475961_x11
GGCCGTGATCGTATAGTGGTTAGTACTTC
>Tank_10483278_x10
GTAATTCTATTCGAAAGGCTGCCTTTGACC
>Tank_10490878_x10
AGTAAGGGGCGTAATGTTGTAATAGGAATG
>Tank_10501008_x10
CTTCGGTTGATTGGCGGGGGTACCAACACG
>Tank_10505048_x10
ACGTAATTTTTTAGTGTGGGGATCTGCGT
>Tank_10512218_x10
GTATTAGATGTTGTTCGTAAGGAGGCTGA
>Tank_10515398_x10
GGAGAATGTGGGATTATGGGATGGTGATAACG
>Tank_10517588_x10
GCAGGTTCAGACATTTGGTTTATGTA
>Tank_10524598_x10
CGGTTGGTAGCCCGTCCAACACAATGGGACC
>Tank_10528068_x10
TCACGGGGCAGTGTGCGGTAACGCAAAC
>Tank_10543408_x10
GCAGGCTATGCATAGGGGATACTTCGTTTAC
>Tank_10548128_x10
GGCGTGCTGCTAAGGTCGGCGGCGG
>Tank_10551168_x10
AAATAATACGGCATAAATTGAAAGG
>Tank_10556878_x10
TGTTGGTTGTTTGTTATACAGGAAGC
>Tank_10560258_x10
AGAGTGGTGCTGGAAACAACTGGGCTAAAGGA
>Tank_10575948_x10
AGGATTGACGAGGCCAACAGGATCATAGCTG
>Tank_10579248_x10
GGGAGCCTTGTGCCACCAGGTTGTCTAAGGA
>Tank_10579398_x10
CTCCCATCGGTGTCCCTTGACCTCT
>Tank_10582518_x10
GTAATTCTATTCGAAAGGCTGCCTTTGACCC
>Tank_10582698_x10
AAAAGACTTCGGTTGATTGGCGGGG
>Tank_10595578_x10
ATTCTATTCGAAAGGCTGCCTTTGACCCTT
>Tank_10605228_x10
TACAAAGGTGTACAATTGATGTTTAGGA
>Tank_10621968_x10
AGGGTGGAAATCACAGCAGGCAAAAG
>Tank_10626798_x10
CGAAGGGGCTTTATGGAGTCGGTTCC
>Tank_10638898_x10
ATTTATCTTACTCAAGAAGTGAACGGAAAT
>Tank_10643968_x10
GTAGAGCGCCACGACCGGTTTGCCGGCG
>Tank_10645268_x10
GAAATGAAGAGATATGTGAAGCTGT
>Tank_10645578_x10
ACTTCGGTTGATTGGCGGGGGTACCAACACG
>Tank_10647298_x10
TCGGTTGATTGGCGGGGGTACCAAC
>Tank_10656448_x10
CGGTAACGCAAACGAACTCGGAGACGTCGGCG
>Tank_10664668_x10
CAGGTATAAATCAGTCATAGGCATGTG
>Tank_10673308_x10
CTGACAGACGGACGGACGGACAGACGG
>Tank_10676218_x10
AGGAGGATACAGCTGTTAGAGGAAGACTTAGA
>Tank_10691628_x10
GTCCGGAGAGTCTAGGTTACCCAATTCAATTC
>Tank_10692858_x10
CTCACGGGGCAGTGTGCGGTAACGCAAA
>Tank_10693308_x10
TAGACCATGATTAGTGATCTTGTTCGGTGT
>Tank_10697658_x10
CTGTAGTCTAGTTGTGCACCTGATA
>Tank_10698108_x10
CACGATGGCATGGTGGAGCAGTCAGACG
>Tank_10703358_x10
GTGAAATATGAAATAATTTGGAGAAGTCG
>Tank_10707678_x10
CGCCTGGGAATACCGGGTGTTGTAGGCAT
>Tank_10714738_x10
CCAGAAATTCAGTGTAGAGTACGTGAAAG
>Tank_10716078_x10
TGCTCAATTTTGGTGCTCTGTTGTG
>Tank_10731208_x10
TGTAGCAACAGTTGATGATGCCTTGG
>Tank_10732828_x10
ATTCTATTCGAAAGGCTGCCTTTGACC
>Tank_10740388_x10
CATGTGAAATATGAAATAATTTGGAGAAGT
>Tank_10741758_x10
GAAGTTAAGCAACGTCGAGCCCGGTCAG
>Tank_10767528_x10
AAGGAAACTTTGGGAAGGATCGAAAGTG
>Tank_10780278_x10
ACGTACTGGCCCAGGGTGGAAATCACAG
>Tank_10782898_x10
GATCGCGCCCGTGAATAGGCACCGGTTGGTA
>Tank_10787948_x10
GTAAACGCCGTGAAGAGAGGATCAAACAGAAG
>Tank_10796638_x10
ACGTACTGGCCCAGGGTGGAAATCACAGCAG
>Tank_10801658_x10
CATTCGGATGACGTCGTCCCTTCTCGA
>Tank_10805268_x10
CCGGAGAGTCTAGGTTACCCAATTC
>Tank_10805848_x10
GAGCAGGCCTAGCATAGGGGATACTTCGTTTA
>Tank_10806668_x10
GCAACGGGCGTCCCCGGTGGTTAAGC
>Tank_10810698_x10
AACGGGCGTCCCCGGTGGTTAAGCC
>Tank_10812908_x10
CGGTGTGCACTGAAGCCTGGGGCGTGAGCC
>Tank_10815288_x10
CGGTAATATTTGTGAACAACGGGGG
>Tank_10817568_x10
AGGTCCGGACAGGTTAGGTTATCCAATT
>Tank_10818008_x10
CATGTTAGGGGACGCGGCACACGGTAAAA
>Tank_10826158_x10
ACGTACTGGCCCAGGGTGGAAATCACAGCAGG
>Tank_10829186_x9
CTTGACGGGGTGAGTTTGTGTAAAGT
>Tank_10836701_x9
CCTTGACGGAGTTCACTCTTTAGATTACGCG
>Tank_10838726_x9
CATGGGGATACTTCGTTTGAATGGTT
>Tank_10850165_x9
GGCAAGAGATAGCAGGAACCACTTTCA
>Tank_10851803_x9
AGAAAGACCAAACACAGAATGGACAAGA
>Tank_10852316_x9
GAAATAAGTCTAGCAATAAAGGTCCA
>Tank_10854647_x9
CGGTTTGCCGGCGGCGAGAAACCGGAGAGGA
>Tank_10855412_x9
GGAGTTGCATCCCTGACGTATGAGGAGACCTG
>Tank_10861478_x9
AGGTCCGGACCTGTGTAATATTTGG
>Tank_10863593_x9
AGAAACCGCGAAACGGCGATCAGATCCAGTGT
>Tank_10867427_x9
CCTTGGCGGGGTGTGTTTGTGTAAAGTG
>Tank_10879766_x9
ATCTAGGGCATGCAAAAGGGACATGTC
>Tank_10880333_x9
CTCCCGTTGGCGGTCATATGTATGGTAAACTA
>Tank_10881251_x9
AGTTCTTCTTTTGGTCAGCTGTCTC
>Tank_10883609_x9
CTGTAATCTAGCTACTAGGAGGCCTGGAGTG
>Tank_10886480_x9
CACGTAATTTTTAAGTGTGGGGGTCTG
>Tank_10891304_x9
AGTAAAGCGGAGAGCGGGGCGCAAG
>Tank_10897361_x9
ATTCGGTAATATTTGTGAACAACGGGG
>Tank_10897532_x9
AGACAAGAGTGAAAATGAGGCATGACAA
>Tank_10897874_x9
AAAAACGAAAGTAGACCTTGGCAGTGT
>Tank_10900592_x9
CGCAAGCCTCTCGATTCTGGCATTAAGCCCCC
>Tank_10905695_x9
AAGACGTAGAGAGCAAGAGGAGCTAGAA
>Tank_10907153_x9
GGCACGTAATTTTTTAGTGTGGGGATCTGC
>Tank_10909835_x9
CAGCAACAGCTGACGGAAACAAGCAGCGCCA
>Tank_10933568_x9
AAGAATGATGACAATAAGCACTGGGCTATG
>Tank_10948805_x9
CGTGAGGACTCGGCGTGCTGCTAAGGTCGG
>Tank_10950227_x9
GGGTGGAAATCACAGCAGGCAAAAGTTC
>Tank_10950884_x9
GCGTGAGCCTGGGTGGAGCCGCCGCGGGTG
>Tank_10954565_x9
CGGCAACGGGCGTCCCCGGTGGTTAAGCC
>Tank_10955555_x9
ATCACACTTGAAGTTGAGCCCTCAGACACT
>Tank_10957787_x9
ACAAAAGCTGCTAGATCTACCCTCGTCAAA
>Tank_10957814_x9
GGTGTGCACTGAAGCCTGGGGCGTGAG
>Tank_10960145_x9
ATGCAAGTTTGGTTAACTTTGTAGGCTCT
>Tank_10967885_x9
TATAGTGATATCTGTGACTGACAGGGTAAG
>Tank_10975211_x9
GATATGATGATTGGTTGATGCAGAACTATGAT
>Tank_10975733_x9
TTGTCTACCAATTATTGGGGTGAAGAAG
>Tank_10982861_x9
GTGGAGATTGTTCATTAGATAGTGTT
>Tank_10987712_x9
AGTAGGTACTGTAATAGAGAGTGGAGC
>Tank_10991240_x9
CTCCCATCGGTGTCCCTTGACCTCTT
>Tank_10991933_x9
GACATAAGACTGTGATTCGGGCTTG
>Tank_10993202_x9
TCACAGAGGTCCATGTTAATGTTCT
>Tank_10993715_x9
GGTGTGTTTGTGTAAAGTGGTTTGCGTG
>Tank_10996928_x9
TATGTCTATATGGTGATCAGACAGGAGT
>Tank_10997081_x9
TAGCTACTAGGAGGCCTGGAGTGGTG
>Tank_11002697_x9
TTACGATTTCTGCAAATGTGCATTGGA
>Tank_11016593_x9
ACCAACCCCCTAACCATCTACTTGACTTCCT
>Tank_11021570_x9
CCGAAGTTAAGCAACGTCGAGCCCGGTC
>Tank_11024576_x9
TGAGACTCGATGGGGGTCGCACACG
>Tank_11036744_x9
TCAAGCTTAGAGCCACTGGTGGAAAC
>Tank_11049191_x9
ATAACATGGGGAACTGAATATTACC
>Tank_11049263_x9
CCAGGGTGGAAATCACAGCAGGCAAAAGTTC
>Tank_11054969_x9
AATTCTATTCGAAAGGCTGCCTTTGA
>Tank_11062115_x9
GTGGGAGGGTTGTGCGCACGTGGTCCAGGA
>Tank_11066687_x9
TTTAGGATTAAGGATCACTGATGAGGGTTA
>Tank_11068469_x9
GCCATCAGGGAGTTACGTAGCATGTGGAGGTC
>Tank_11072906_x9
AGTTATTGACAATGGATCTGGTATGTGCAAGG
>Tank_11073536_x9
CAGGGTGGAAATCACAGCAGGCAAAAGT
>Tank_11076155_x9
TGAAATATGAAAGCATTTTGGAGGA
>Tank_11078990_x9
TGAGAGTGATACCAGGTACCAAGAAAGAGTC
>Tank_11083481_x9
TGGAAATCACAGCAGGCAAAAGTTCCCGT
>Tank_11104136_x9
GGAGGTCCGGATCGGTTAGGTTATCCCATC
>Tank_11106719_x9
GTAGAGAGAACAAAGAGCTTTGAAGGA
>Tank_11107979_x9
AATGCGTCAGACGATGAGGATAACTCAAAGG
>Tank_11111813_x9
GTCTGTTCTGTGTTTTTGCATGGGTGTT
>Tank_11118581_x9
ATCATGGTCGACATTGCCTCAGGAA
>Tank_11134907_x9
ATGTCAAGGCCAAGATCCAGGATAAGGAGG
>Tank_11144258_x9
CTAATTCGGTAATATTTGTGAACAACG
>Tank_11150657_x9
TACATCGATGAGTGAAGTAACAGCCTG
>Tank_11156588_x9
CCAGGGTGGAAATCACAGCAGGCAAAAGT
>Tank_11164355_x9
AGAGGCAGTGTGTATTAGCATCAAACC
>Tank_11167901_x9
TAGGTCCCTCAGATGATCAGAACGTGGA
>Tank_11169557_x9
GTCTAAGGAGGGACGTACTGGCCCAGGGT
>Tank_11172401_x9
AATGTGTGGTGGACGTTACAATAAC
>Tank_11172446_x9
GGGGTGAGCCGTGGCGTGTTTGGGTTCAACAA
>Tank_11173544_x9
TGAATGCGTGGTGCCAAGTGGGCCA
>Tank_11174984_x9
CAAGTTTGGTTAACTTTGTAGGCTCTCT
>Tank_11188952_x9
TGGGGTTTTGCTGTGGATGCTACAA
>Tank_11189042_x9
CCGTGAGGACTCGGCGTGCTGCTAAGGTCGGC
>Tank_11197565_x9
ATGAAGCAAGGAACTACGTGAACCC
>Tank_11231859_x8
GGGACGTAGCTCAGGGGTTAGAGCAATCGA
>Tank_11237299_x8
CCGAAGTTAAGCAACGTCGAGCCCGGTCAGT
>Tank_11242379_x8
AGTGAAAATGACCAGTGTCAGGACA
>Tank_11243627_x8
CTTGACGGGGTGAGTTTGTGTAAAG
>Tank_11244739_x8
CTCCTCACGGGGCAGTGTGCGGTAACGCA
>Tank_11244835_x8
AAGTCAGAAAGGGCCACAGTTTTAGATAGT
>Tank_11261555_x8
CCAGGGTGGAAATCACAGCAGGCAAAAGTT
>Tank_11272003_x8
ATTAAACTGATTTTTGCAGCTAGGCGAG
>Tank_11273211_x8
TCTTGGAAAGCAGTACTGATACATCA
>Tank_11281019_x8
GGGGAAAACTGTGCCTTAATGGCGAGTGG
>Tank_11290027_x8
AGAGACTATATGTCAGGTGTACAGTTGGA
>Tank_11292819_x8
GTGAATATGACGGTCCAAAGAACAAGAA
>Tank_11295467_x8
TTCACGTCGAAATATCTCAATAACCCTAGC
>Tank_11295915_x8
TGCGTCCTTGGTTGATGGAAAAATTCAGTGA
>Tank_11312731_x8
ACGAAGAACAAGAGGAAGTTGAAATGG
>Tank_11316195_x8
AATTGGAAGTTGAATTTTGACATGG
>Tank_11316651_x8
ACAGTGGAAAATCAGTACCTATCTC
>Tank_11323139_x8
TAAACTGATTTTTGCAGCTAGGCGAGATG
>Tank_11325651_x8
TATCAAGAATTGAGAGAGAGGTAATGGA
>Tank_11331603_x8
GAAAGTTCAGCGAATGGTAGAAGACCAAAAGC
>Tank_11338019_x8
AGCAGGCAAAAGTTCCCGTGTCGAGC
>Tank_11339283_x8
ATGCTGATATATGTAAGGCACCTGATGACAGT
>Tank_11352003_x8
AGGGGCGTGTATGATGCTTGTGGAG
>Tank_11359475_x8
TATCGTAGGATCTATTGGGAACTTACATCC
>Tank_11361531_x8
CCAAGAAAGATGCGTCCATGAGCAAAGAGC
>Tank_11366011_x8
GTGGCGTGCTCCTGTAATCTAGCTACTAGGA
>Tank_11369923_x8
TGCTTAACTTGGCGCCCTATAGTGA
>Tank_11372059_x8
CCTGCAAAGCATAGCGACACTTAGG
>Tank_11373355_x8
GGGGCGTGAGCCTGGGTGGAGCCGCCGCGG
>Tank_11373755_x8
TACGGTGGTGTGTTGTCCAGGTCATCC
>Tank_11375435_x8
ATCGCGTTTGAGAGATTGCGTCCAGGAACC
>Tank_11384491_x8
AAGACTGCAGTAGTTGTCGGTACAGTAACT
>Tank_11389723_x8
ACTGACTTGGAAGGTGATTTGCAGCAT
>Tank_11396163_x8
AAGGATTTACAAATTGTACGAGCGAACG
>Tank_11399643_x8
TCGAGCCCGGTCAGTACTTGGATGGGTGACC
>Tank_11404003_x8
AGGGAAAAAATAGTTACAAATTTTAGGGGA
>Tank_11409683_x8
AAACTGATTTTTGCAGCTAGGCGAGATG
>Tank_11418547_x8
ATTGGTGGAAGCCGTCAGGACCAACTTTAAT
>Tank_11420051_x8
ACATGTGAAATATGAAATAATTTGGAGAAGT
>Tank_11426363_x8
AGGAGCTGATGAATTGTGGTATAGAGT
>Tank_11438267_x8
AATAGGTGATTTACGGAGTCTGGTA
>Tank_11441123_x8
CTGTAATCTAGCTACTAGGAGGCCTGG
>Tank_11458699_x8
CAAAGACTGAAGTCCGAGAAAAGTTGG
>Tank_11458803_x8
GTCTAAGGAGGGACGTACTGGCCCAGGGTG
>Tank_11459915_x8
CAGGGTGGAAATCACAGCAGGCAAAAGTTCC
>Tank_11462555_x8
GCAGGCTATGCATAGGGGATACTTC
>Tank_11463243_x8
TGACCTTGACGGGGTGAGTTTGTGTAAAGT
>Tank_11464819_x8
ATTCGGTAATATTTGTGAACAACGG
>Tank_11468131_x8
CAACGTCGAGCCCGGTCAGTACTTGGATGG
>Tank_11476315_x8
CAATGGCAGTTTACATGTATGGTGGTAAACA
>Tank_11478811_x8
ATTTGGTCTGTTTTGTTGGCGTTTGA
>Tank_11480099_x8
TAGTATACAATACTAAACGGTCAGATTG
>Tank_11481907_x8
GTCTTTGGCAGAGATGATACAGGAAGCTGG
>Tank_11483803_x8
GTACTGGCCCAGGGTGGAAATCACAGCAG
>Tank_11485899_x8
ACGTCGAGCCCGGTCAGTACTTGGATGGG
>Tank_11491803_x8
AACGGCAGTGATCGCATGCAAGATAATCCTG
>Tank_11493619_x8
CACGTAATTTTTAAGTGTGGGGGTCTGCGT
>Tank_11496259_x8
TTGCCGGCGGCGAGAAACCGGAGAGGAAGGT
>Tank_11502779_x8
CAGTGATGTATCCAGGGAGACAGTGGCGA
>Tank_11505539_x8
GAGAAGAGGAGACAAGCCAGGGAGAAGG
>Tank_11506547_x8
GTCTTAAGACTTATTTTTCGAGCCCT
>Tank_11508827_x8
ACAGTAAAGGTAAGCAACATTGGTGGAA
>Tank_11510835_x8
GCGTCGGTGGTGTAACGGTCAGCATG
>Tank_11526491_x8
TCAAAAGTCGAGAATCCATAAGCACTAGCTA
>Tank_11532595_x8
CCGAAGTTAAGCAACGTCGAGCCCGGTCAG
>Tank_11532779_x8
TTGATTTTGAAGGTTGTATGTCAGA
>Tank_11538315_x8
ACTGACGTCTTACATGCGCATGGTGTTACA
>Tank_11542003_x8
GACCTTGGCGGGGTGTGTTTGTGTAAA
>Tank_11554403_x8
AGGTCAAACCTCAGGGACAGAGGAAAAAG
>Tank_11558915_x8
CGAATCCCTATTTTTGAGAACAGTGTT
>Tank_11565059_x8
TTGGACAGCATGCAGTAGACCTTGTGATGT
>Tank_11569131_x8
GAACCCATGCATCGGATGCAGCATCTGA
>Tank_11571307_x8
AAGGTAATCCGATCTTTGAGTGTTAATCCAGC
>Tank_11588427_x8
GTGTGGTGGCAATGCTTGCATTAGGGGT
>Tank_11588771_x8
GCGGGGTGTGTTTGTGTAAAGTGGTTTGCGT
>Tank_11592683_x8
CTCGGCGTGCTGCTAAGGTCGGCGGCGG
>Tank_11605275_x8
CACCCTAACCATCTACTTGACTTCTT
>Tank_11608579_x8
CGGCGGCGAGAAACCGGAGAGGAAGGTG
>Tank_11613115_x8
CATACGCCATCATCGAGAGAAGTTCGG
>Tank_11616499_x8
GGGGTGTGTTTGTGTAAAGTGGTTTGCGT
>Tank_11621027_x8
GCAACGTCGAGCCCGGTCAGTACTT
>Tank_11625995_x8
TAAAGCGTACACTCCAAACTTGGTGCC
>Tank_11631939_x8
CGAACACTGATCCTTTCTACAGAGACAAAAG
>Tank_11636091_x8
GTAACGCAAACGAACTCGGAGACGTCGGCG
>Tank_11638539_x8
TCCTCACGGGGCAGTGTGCGGTAACG
>Tank_11646499_x8
GGAGGTCTGTTGCCGATGCACTTAAC
>Tank_11652987_x8
AGCAAGGCGGTTCCCCCAGGTCGAG
>Tank_11663315_x8
GTGAGGACTCGGCGTGCTGCTAAGGTCG
>Tank_11664619_x8
TGGATCTAGCATAATATTTTCGTTCAGTGC
>Tank_11668691_x8
GCCCGGATGAGCTTCAGTGGTCTGGAGT
>Tank_11672355_x8
TTACTTGGACCAAAGTAGCATGTCATGTGA
>Tank_11675871_x7
ATCGACCTGTGATCGCGACAGTGGCATTA
>Tank_11677999_x7
CTCGGTCGGACTGGCGAGGGTACCAACGCG
>Tank_11683459_x7
AAAAAATTGATATGTGAAACTGGAAACTGGAA
>Tank_11692573_x7
ACACCTTGGAAGAGTATGCCCTGGACCA
>Tank_11692748_x7
CCGGCAACGGGCGTCCCCGGTGGTTAAGCC
>Tank_11694547_x7
TTAAAATCAAATTTGGGAAGGTCAAGG
>Tank_11695989_x7
ACCCCTAGCTCAATATTCGACCTTC
>Tank_11712852_x7
CACGTCGAAATATCTCAATAACCCTAGCT
>Tank_11714819_x7
CAAAAGCTGCTAGATCTACCCTCGTCAAAA
>Tank_11717500_x7
TGAACTGAGAAAGCAGTGGCTGCCATTGTT
>Tank_11717528_x7
TTCATACATGGGTAGGGATAAAAGAG
>Tank_11721133_x7
GCCAGTGTGAGCGAGACAACAGAGAAAGTGAC
>Tank_11730982_x7
ACGTAATTTTTTAGTGTGGGGATCTGCG
>Tank_11731269_x7
CACGTAATTTTTTAGTGTGGGGATC
>Tank_11735637_x7
CCCAGGGTGGAAATCACAGCAGGCAAAA
>Tank_11737681_x7
CGTGGCGTGCTTGGGTTCAAATCGA
>Tank_11738290_x7
GGATGAAGCAATCGGATACTGGAGTAG
>Tank_11739116_x7
CACTAAGCTCGGCATCAATATGGTGGCACTCG
>Tank_11741608_x7
TCAGCATGAGAAATCTGGCGGGCGGCGGCT
>Tank_11745808_x7
TACATAGCTTTGGGATGGCACTGCTGCGAT
>Tank_11747180_x7
GAAGCGTGTAGGTCCAGGACTTGGA
>Tank_11750974_x7
GCATAAACAGATCGTAGAGTTGAGA
>Tank_11751086_x7
ACGGAAATTCTATGCCGACTGGCTA
>Tank_11754754_x7
TGTAATCTAGCTACTAGGAGGCCTGG
>Tank_11755342_x7
TCAAAGATGCACCCTGATAATCGAGCCATG
>Tank_11758121_x7
GATGAGTATGAGGAATTTGGCAGCATGAAGG
>Tank_11762181_x7
GGCCGTGATCGTATAGTGGTTAGTACTTCGC
>Tank_11767970_x7
TTCTATTCGCATGGTGTTACACCCTTCATTT
>Tank_11768369_x7
AGTTTGGTTAACTTTGTAGGCTCTCTTCG
>Tank_11770196_x7
TTGAGAGGAATAACAAGGAGACACGAG
>Tank_11770273_x7
ACTAGAGAACAGTATATGTGATATA
>Tank_11774004_x7
GACCTTGACGGGGTGAGTTTGTGTAAAGTG
>Tank_11785155_x7
CGGCAACGGGCGTCCCCGGTGGTTAAGCCA
>Tank_11785379_x7
CACGGGGCAGTGTGCGGTAACGCAAAC
>Tank_11788802_x7
AATATGGCGCCGAGGGCTCTGATTGGCTGACA
>Tank_11795655_x7
TGAGACTCGATGGGGCTCGCACACGATACC
>Tank_11796887_x7
AGGAGGGACGTACTGGCCCAGGGTG
>Tank_11797258_x7
CTTACATGCGCATGGTGTTACACCCTTCA
>Tank_11799015_x7
GGGTGTGTTTGTGTAAAGTGGTTTG
>Tank_11800457_x7
AGAGCGCCACGACCGGTTTGCCGGCG
>Tank_11801528_x7
TGCTCTGCGCTCGCCACGGGTTGGCCTGG
>Tank_11803600_x7
TCAAAATGAAAGTACGTCAAATTCCTGCGC
>Tank_11805203_x7
ATAAATATGCGACTTTTGGACGGCACCC
>Tank_11808864_x7
TGTAGTAAGTAAGGAATGACTAAATCCAG
>Tank_11808990_x7
GTAAAGCGGAGAGCGGGGCGCAAGCC
>Tank_11813099_x7
TAGGTCAAAATGGGGTCAGAATAGAC
>Tank_11824656_x7
TGTGGATACCAGTGGAAAGAAGTGG
>Tank_11825517_x7
TTGGTAAATTTAGAGAATTCGCGGAAAA
>Tank_11828905_x7
CCAGGGTGGAAATCACAGCAGGCAAAAGTTCC
>Tank_11833427_x7
GGTCACGAAGGGGATTTATCGAATACATGCCT
>Tank_11835016_x7
CAAGAGGATAAATCGTGATAAAAGTGA
>Tank_11835219_x7
ACAGCAAGAGGCACAAAAGGTAACAAAACACC
>Tank_11836857_x7
GCTTTATGGAGTCGGTTCCTGCCTTTG
>Tank_11846153_x7
TGAGTCTGAGTTGAGGAAAGTGGAGA
>Tank_11848337_x7
GTGGAAAAGAATGTTGTACATATTC
>Tank_11851207_x7
CATAAAATTATGGGAAATTTTGTACTGCA
>Tank_11852726_x7
TGATGACAGAGTTCTTTCCCCAGCAGATCGA
>Tank_11854630_x7
GGCGGGGTGTGTTTGTGTAAAGTGGTTTGCGT
>Tank_11855309_x7
GCCTACGACCATATCACGTTGAAAACACCGGT
>Tank_11858620_x7
ATTAAAATCAAATTTGGGAAGGTCAAG
>Tank_11865081_x7
GCAAGATGCGCGGCTCTATAAACATGCA
>Tank_11866103_x7
TAAACCCATGAAGCAAGGAACTACGTGAAC
>Tank_11875301_x7
AATCCCTATTTTTGAGAACAGTGTTTG
>Tank_11880698_x7
ATGAAACTTTAGATTTTGGAATTGGTCGGATA
>Tank_11884233_x7
GGTAGAGCGCCACGACCGGTTTGCCGGCGGCG
>Tank_11885787_x7
GCATATGGTTTAGGATATCAGGACAAT
>Tank_11896070_x7
GTCAGATACACCTACACAGGGCAACCAGCTC
>Tank_11901061_x7
TACGACACAGAAAGATGGACCTTATTAAGT
>Tank_11911918_x7
AGCAGGCAAAAGTTCCCGTGTCGAG
>Tank_11915803_x7
AGGGAGTCCACTGAAAAGTGGGGTGA
>Tank_11923783_x7
CGGGGCAGTGTGCGGTAACGCAAAC
>Tank_11924455_x7
ACAGGAGTCGAGCTGAAATTTTGATGCCT
>Tank_11926835_x7
CGTGAGGACTCGGCGTGCTGCTAAGGTCGGC
>Tank_11929110_x7
CAAGTCGTTCGGTAATTCTATTCGAAA
>Tank_11929558_x7
GTCGTGAGTTCGATCCTCACTGGGGGCTCCA
>Tank_11929677_x7
TTGTCTAAGGAGGGACGTACTGGCCCAG
>Tank_11931147_x7
CGCAGGTTCAGACATTTGGTTTATGTA
>Tank_11931868_x7
AGATAGGTCATACATGGGAATGCTGGAA
>Tank_11938735_x7
GTATGTGGGCGTGGGTTCGAATCCCACC
>Tank_11940331_x7
AAAATAGTTACAAATTTTAGGGGACC
>Tank_11944811_x7
TTGGCGGGGTGTGTTTGTGTAAAGTG
>Tank_11950061_x7
GACTGAGATTCATAGAGGGCAGTTG
>Tank_11954786_x7
GGAGGTCTGTTGCCGATGCACTTAACTG
>Tank_11960456_x7
TTATATTTTGGGTGCGTGCGATAGCA
>Tank_11964474_x7
CGAGCAGTAGTGGGATCGCGCCCGTGA
>Tank_11968443_x7
GATCACGTGACAAGATGATCAAGATGTGGGAC
>Tank_11968863_x7
CGGGGTGTGTTTGTGTAAAGTGGTTTGCGTGA
>Tank_11972853_x7
AAGAGACACCTGAGGACGTGACATCAACCG
>Tank_11973336_x7
TGAGTTCTTTACAAAGTACGTGACAAGGTA
>Tank_11973539_x7
CCGGCAACGGGCGTCCCCGGTGGTTAAGC
>Tank_11978236_x7
GTGGAATAGAAGCCTCCTGGTTAGCTCTAGA
>Tank_11980763_x7
TTGATCGTATGTTGTCTTCTTCACGA
>Tank_11982037_x7
TCCTCACGGGGCAGTGTGCGGTAACGC
>Tank_11989793_x7
ACTCCCATCGGTGTCCCTTGACCTCTT
>Tank_11990171_x7
ACGGGGCAGTGTGCGGTAACGCAAA
>Tank_11992670_x7
TTAAGCAACGTCGAGCCCGGTCAGTACTT
>Tank_12006159_x7
GCCACCAGGTTGTCTAAGGAGGGACGTAC
>Tank_12006663_x7
GAGGGACGTACTGGCCCAGGGTGGAAA
>Tank_12006782_x7
AACCAGAAATGCGAACAGTTGTAATC
>Tank_12011710_x7
TTCAGAGAGGACAGGTGGTCGGGGCCCT
>Tank_12013901_x7
CGGGGCAGTGTGCGGTAACGCAAACGA
>Tank_12016512_x7
AAGTCTGTTAAATTGAAAGTGAAGTG
>Tank_12021328_x7
GCGAAACTATGTGCAAGGACATCGGC
>Tank_12026564_x7
AACTGCTGCATGTACTGTCTAACTGGA
>Tank_12033466_x7
ATTCTATCCGAAGGACCGACTTTGACCCAC
>Tank_12034131_x7
CTATAAAGGTAGTAGTATGGGTACTCTCG
>Tank_12034649_x7
TCTATCCAGATGCTTAATGAGGGAGCTACC
>Tank_12042412_x7
GGAAATGAAATCGGAATTGAATAAA
>Tank_12052681_x7
TGTTTCAGAGAGCAGTGGTTGGACAATGA
>Tank_12057665_x7
AGTTCACTCTTTAGATTACGCGAGTTCAGT
>Tank_12063608_x7
AACAGGGTGCTCTGGAATTGGTGAACAG
>Tank_12063783_x7
GAAGGTCCGGAGAGTCTAGGTTACCCAATTCA
>Tank_12068613_x7
ATGGATGTATTGACCGAGGAGCAGACA
>Tank_12069845_x7
AGAGGGCAGCAAGAGAGAGAATAGAG
>Tank_12072960_x7
GAAATATGAAATAATTTGGAGAAGT
>Tank_12073548_x7
GGAGAAAAATAAAGCGATAGAACAAAATGGTG
>Tank_12077601_x7
TAAGGGTTTTGAATCTTGATAGCAGAGG
>Tank_12079379_x7
GGTATACAGAATGGAGACTTAGACACAGTGA
>Tank_12082669_x7
GGGTTCGATTCCCCGCCGGGGAGCCA
>Tank_12083747_x7
CTTGGCGGGGAGTGTTTGTGAAAAGCGA
>Tank_12083789_x7
TGTAATCTAGCTACTAGGAGGCCTGGAGTGG
>Tank_12087506_x7
CGAAAACATGGCTGCGAAATCTAAGGT
>Tank_12088871_x7
GTAATTCTATTCGAAAGGCTGCCTTT
>Tank_12091601_x7
ATCGCGCCCGTGAATAGGCACCGGTTGGTA
>Tank_12094821_x7
AATGTATTAAGAAGAAAGAGCTCAAGG
>Tank_12097985_x7
TTGAATGCGTGGTGCCAAGTGGGCCAC
>Tank_12100393_x7
AGGAGTCACTCGCGTCAATTTTCCA
>Tank_12102514_x7
GACCGTAGTAGTCATGTTTTGATAGATTGTGA
>Tank_12104138_x7
AATCATCGGTAAGGGCTGTATCAGT
>Tank_12114372_x7
TCATCGTGTTCATCGTGTATGACTTCTTGG
>Tank_12119643_x7
GTGATAAATATGCGACTTTTGGACGG
>Tank_12121078_x7
AAATATGAAAGCATTTTGGAGGAAG
>Tank_12121260_x7
GTCTAAGGAGGGACGTACTGGCCCAGGGTGGA
>Tank_12134182_x7
CTTGGCGGGGAGTGTTTGTGAAAAGC
>Tank_12136492_x7
GAGAAGCGCATGGCCAGTGAAGTGC
>Tank_12137668_x7
AATTGTGGGAATGATTGTCGTTAAAGCTGATT
>Tank_12139208_x7
AATCAAATTTGGGAAGGTCAAGGTT
>Tank_12148875_x7
GCGTCGGTGGTGTAAAGGTCAGCATGGTTGCC
>Tank_12150611_x7
TAAGCAACGTCGAGCCCGGTCAGTACTTGGA
>Tank_12156267_x7
GGAGGTCCGGATCGGTTAGGTTATCCC
>Tank_12159900_x7
TATAAAAATCAAATTTGGGAAGGTCAA
>Tank_12172234_x7
TTCCCATTAATGAAGACTGCCAGCAGGACTCC
>Tank_12174908_x7
ACGAAGGGGATTTATCGAATACATG
>Tank_12178436_x7
GATGATACCAGTAAAGCCAAAAGAGTGC
>Tank_12179907_x6
TCACGGGGCAGTGTGCGGTAACGCAAACG
>Tank_12184293_x6
ATATGAAAGCATTTTGGAGGAAGTC
>Tank_12185409_x6
TCATTCTTAAGAAACTATGTGCATGGA
>Tank_12185589_x6
GCACGTAATTTTTAAGTGTGGGGGT
>Tank_12194547_x6
CGGGCGTCCGCACTAAGCTCGGCATCAATATG
>Tank_12203379_x6
GATAAATATGCGACTTTTGGACGGCACCCG
>Tank_12204543_x6
ATAGAGGAACAAAAATGGTGGAAGG
>Tank_12204843_x6
TTACCCTCGGCACAAGGTCCTTATTTA
>Tank_12204855_x6
TGATCTTGGTCTTAAGCTTCTTGGTA
>Tank_12209139_x6
TATAATTGGAAGTTGAATTTTGACATGGA
>Tank_12210081_x6
TGGTTAAGATTTAGACAGTTAGGAAGTGACG
>Tank_12212883_x6
GGGGATACTTCGTTTGAAATGGTTCAACA
>Tank_12216585_x6
GGAAATTTTGGGAGGTTCAATTGAGAAC
>Tank_12218955_x6
TTTGTCAAGATCACAGCAGTAATGG
>Tank_12219123_x6
GACTTCGGTTGATTGGCGGGGGTACC
>Tank_12220155_x6
GCACAATTTTTGCAAACCGGTGGCTGTTA
>Tank_12227481_x6
AAAGTTCCCGTGTCGAGCAGTAGTGG
>Tank_12232281_x6
GGACAAGAGGAGGACATGGGCTGGTA
>Tank_12239517_x6
GCAATGCTTGCATTAGGGGTAACTCACTGGTA
>Tank_12242283_x6
ACGGTAGTGATGCTGTAGACAGTGCA
>Tank_12245097_x6
TACCTGATGTCGTGCTACCCTGTGCTTGG
>Tank_12247755_x6
AACCCCCTAACCATCTACTTGACTTCCTTT
>Tank_12248295_x6
AAGTGTGTGAAATATGAAAGCATTTTGGAGGA
>Tank_12249273_x6
GTGACTGTGGACGTGACCAACTTGA
>Tank_12252837_x6
AGTTTTATGAGCATGGTCTTTGAAGA
>Tank_12252969_x6
GGGGATACTTCGTTTGAAATGGTTCAA
>Tank_12255687_x6
AGATTTCGGAGGCACAATTTTTGCAAACC
>Tank_12255999_x6
CGACCGGTTTGCCGGCGGCGAGAAACCGGAGA
>Tank_12263643_x6
CGATACATAAGTTTGGTTAGTTTTTTCACGCT
>Tank_12264471_x6
TGAGTTCGATCCTCACTGGGGGCTCCA
>Tank_12269877_x6
TTAACCTTTTTTTGAGCTGCAGTATA
>Tank_12271413_x6
TAAACTGATTTTTGCAGCTAGGCGA
>Tank_12281799_x6
AGAAGTATATCAACACAGAAGGTGA
>Tank_12284505_x6
GGCACGTAATTTTTTAGTGTGGGGATCTGCG
>Tank_12291597_x6
GAGTTTGTGTAAAGTGGTTTGTGTG
>Tank_12294135_x6
GGAAATTTTGGGAGGTTCAATTGAG
>Tank_12294483_x6
GTCAGGGGGTGTGGTCAAGTTTGTCGTT
>Tank_12294543_x6
CTGAATGGACTAAGGACAAGAGGATGACC
>Tank_12294753_x6
GGCGGGGAGCGTTTGTGAAAGGCGATTTCCC
>Tank_12297699_x6
CGAGAATTAAAGCCTTTCCGTTGAAATGTT
>Tank_12302451_x6
TCTTAGCTCAAGGCTCATAGGTGTCAATG
>Tank_12309069_x6
CTCGCTTGCGCGGATCATTGTCTGGTACA
>Tank_12311505_x6
CAGGTTCAGACATTTGGTTTATGTA
>Tank_12330105_x6
AGTACAAGATTGCTGACATGGGCTTTTTGAGG
>Tank_12333507_x6
TTCGAGTTGGATTCAGATACAGGCTGAAG
>Tank_12339495_x6
GGAGGTCCGGACAGGTTAGGTTATCCAA
>Tank_12339519_x6
TTGCCGGCGGCGAGAAACCGGAGAGGAAGG
>Tank_12340605_x6
GACAGGAGTCGAGCTGAAATTTTGATGC
>Tank_12359937_x6
GGTTGATTGGCGGGGGTACCAACAC
>Tank_12362577_x6
GGATGAGCTTCAGTGGTCTGGAGTGCAGGCT
>Tank_12365211_x6
AGGTAATGAGCTACCAGGGACCAGCAGGGA
>Tank_12367605_x6
ACTCCCATCGGTGTCCCTTGACCTCTTT
>Tank_12368799_x6
GGAGGAGGGCATTGGACAACGAATGGCAG
>Tank_12371949_x6
ATGTGATAAATATGCGACTTTTGGACGGCACC
>Tank_12373269_x6
TAAGTTCAATGTGCAAGGTGCCCAGGGG
>Tank_12375405_x6
ATTAAAGTTTGAAATTTTGGGACCGC
>Tank_12375705_x6
GGGGTGAGCCGTGGCGTGTTTGGGTTCA
>Tank_12376569_x6
GTGAAATATGAAATAATTTGGAGAAGT
>Tank_12377031_x6
CGGGCACGTAATTTTTTAGTGTGGGGATC
>Tank_12377433_x6
TGCTTGAAAAGATTTGGTAACTGTATG
>Tank_12385857_x6
CGGAGAGTCTAGGTTACCCAATTCAAT
>Tank_12395475_x6
ACGTGGGTCAGTCGGTCCTAAGAGATAGGAAA
>Tank_12398031_x6
AGCTTCCAGGTTGGGTGGTCATCATAGA
>Tank_12399141_x6
CTGGAGGAAAAGTTAATCGAGGAGGAAGTG
>Tank_12401007_x6
CAGTAAAGCGGAGAGCGGGGCGCAAGCCT
>Tank_12403263_x6
GTTAATGTGTCAGATGTTGATGAAACTCAATT
>Tank_12408909_x6
AATATGGTGGCACTCGGGGAGCCTTGTGC
>Tank_12413505_x6
TTGACGGGGTGAGTTTGTGTAAAGTG
>Tank_12415365_x6
AACGGACAGAAAGGGAAGGTTGAAGA
>Tank_12428451_x6
AGTGAGAATGGTGACTTGGTGTGCATAA
>Tank_12429639_x6
TGTGGCCTTTTTGAGCTGTGGTATACAAT
>Tank_12432585_x6
TCACGGGGCAGTGTGCGGTAACGCAA
>Tank_12435213_x6
CAACGGGCGTCCCCGGTGGTTAAGC
>Tank_12438849_x6
GGCCGTGATCGTATAGTGGTTAGTACT
>Tank_12442521_x6
ATTCGAAAGGCTGCCTTTGACCCTTTTA
>Tank_12446283_x6
CGGGGTCTGTAGACCGACAATCTAGGGCAT
>Tank_12447357_x6
GCAAGTTTGGTTAACTTTGTAGGCTCT
>Tank_12457335_x6
TGTGGCCTTTTTGAGCTGTGGTATACAA
>Tank_12461583_x6
ACTAAGCTCGGCATCAATATGGTGGCA
>Tank_12462351_x6
GTTTGGTTAACTTTGTAGGCTCTCTTC
>Tank_12464055_x6
GGGTGAGCCGTGGCGTGTTTGGGTTCAACAAG
>Tank_12469473_x6
TTCAAAGTGGTTGTTTGTTCCTTGGA
>Tank_12471639_x6
CCAGGCCTGGGAGGCAACGATAAAC
>Tank_12473823_x6
TCGATGCAAGTTTGGTTAACTTTGTAGGCT
>Tank_12474069_x6
ACTTCGGTTGATTGGCGGGGGTACCAACA
>Tank_12490293_x6
CTAGGAGGCCTGGAGTGGTGGATCG
>Tank_12490383_x6
CACTCAGAGCCTTGGCCCGATCAGGA
>Tank_12492021_x6
CTTAGGTAATTTTGAAAGCAGGTTGATCGC
>Tank_12506061_x6
TTGACGGGGTGAGTTTGTGTAAAGT
>Tank_12507753_x6
TACAACTCTAAGCGGTGGATCACTC
>Tank_12507765_x6
GATGGGTATGTCTGGTGTGGCCTCA
>Tank_12508995_x6
ATCAATGATGATAAGCCATGTGATGTTAGTGA
>Tank_12514221_x6
GATACTTCAATACCCCTAGCTCAATATTCGAC
>Tank_12516345_x6
TGAGGTAGATCTTTTCACTGTGACTGTTGG
>Tank_12521877_x6
AGATGACGACTACTGGCAAGTTTGG
>Tank_12529917_x6
TAAAATTTGTGTGTGATCGTATAGTT
>Tank_12541983_x6
GTGTGAAATATGAAAGCATTTTGGAGGA
>Tank_12543405_x6
GAGGAAACCAGAGGTGTACTGAAAGTTTTC
>Tank_12545709_x6
ATTTAATAAAGAAACCTTGGTCGTCTGAA
>Tank_12546753_x6
AACACTTATATTTTGGGTGCGTGCGATAG
>Tank_12547467_x6
AGTCTCCTCACCCGGAAAATGTAATGGTC
>Tank_12548367_x6
AATGAGTATAAAGTTGGGAAAGCTTATG
>Tank_12552129_x6
ATGAAGTATGATGAAAAGAAGGAACG
>Tank_12553965_x6
GCCGAATCTGAAAGTATGGGGATCAGTACTG
>Tank_12557631_x6
AGATGATGTAAGAGGAATATGTATTTGG
>Tank_12561561_x6
TGCACCCTGATAATCGAGCCATGAAGA
>Tank_12563499_x6
TCTGGCGTTGAGCAACAATGTAGTAGCGG
>Tank_12569625_x6
CCTCACGGGGCAGTGTGCGGTAACGCAAA
>Tank_12572805_x6
GATGAAACTTGGTAGGTATGAAGTAC
>Tank_12577101_x6
TAGGAGGTTTTACATTGGCAGTGGCATAGT
>Tank_12578889_x6
TTGTAGACAGTGATGGAAACGTGAC
>Tank_12580983_x6
GGGTGAGCCATGGTGTAGTGGTTTAA
>Tank_12587931_x6
GCTAATAAGGAAATTTTGGGAGGTT
>Tank_12591537_x6
CTAATAACGTTCAGCAAGGAGTTCAAAG
>Tank_12594081_x6
CGAGCCCGGTCAGTACTTGGATGGGTGAC
>Tank_12596403_x6
ATGTATTTAAATCTTGTGTAGAATATCAGC
>Tank_12602847_x6
GGGCAAGCAAAGCATAGGGGATACTTCG
>Tank_12605475_x6
GATTTTGAAGAAGTATGGTAAAGACATAGGA
>Tank_12605943_x6
TTCCATGTGACGCCATGTAATTCAGAAGTA
>Tank_12606273_x6
TTAGCGTGCGAGGGAATGTGACAGTGGTGGCC
>Tank_12613569_x6
AGACTTCGGTTGATTGGCGGGGGTACCAACAC
>Tank_12615105_x6
GCCAAAGAGGGTGAAAGTTGTTATGT
>Tank_12617001_x6
GTCGGTGGTGTAAAGGTCAGCATGGTTGCC
>Tank_12617667_x6
CTTGGCGGGGTGTGTTTGTGTAAAGTG
>Tank_12621609_x6
TCACGGGGCAGTGTGCGGTAACGCAAACGAAC
>Tank_12622479_x6
ACTTCGGTTGATTGGCGGGGATACCAACACG
>Tank_12622731_x6
GACGTACTGGCCCAGGGTGGAAATCACAGCAG
>Tank_12628281_x6
ATGTGACGCCATGTAATTCAGAAGTA
>Tank_12628803_x6
GGTGTATCTGTTACGTCTATTTGCCCTGG
>Tank_12629817_x6
AAATAGAATTTTGGCGCCACTAAAGCT
>Tank_12631845_x6
ATCACCGAAGTTAAGCAACGTCGAGCCCGGTC
>Tank_12634917_x6
TTACATACGGAGTGTTCTGAGTCTGCC
>Tank_12641769_x6
GTGGATATGAGTGACTATAAATTGAATGTTTG
>Tank_12645567_x6
TGTATGGATTTTCTTTGTGATAGAAACAGTGT
>Tank_12645969_x6
GAGAGAGACAAGAGCTTAGGGCAGCTTGAGA
>Tank_12646155_x6
ATGAAACTTTAGATTTTGGAATTGG
>Tank_12646581_x6
GACTTTGGAGATGTTTGGTATAAGTGCTACAG
>Tank_12648201_x6
TCCTTCAACACCCGTGGATCCGCGACCCCC
>Tank_12652863_x6
GTGTTGCTAGGTGGAGATGGCCATGACC
>Tank_12652917_x6
GAGAAAGTAGTGGTCCAGTGCCCCA
>Tank_12654417_x6
CGCAAATTGTTTCAGGGAAACAGTGATGGT
>Tank_12664527_x6
GACCTTGGCGGGGTGTGTTTGTGTAAAGTG
>Tank_12665667_x6
TGTACGAAGTGTGTCCGGTGTAAGAGC
>Tank_12667203_x6
TCACTGTTGACGTAGCAAAGGATCATTTGGA
>Tank_12667971_x6
CGAATGGAACACCGGAGATCCGTTAAGAC
>Tank_12674805_x6
TGTGAAATATGAAATAATTTGGAGAAGT
>Tank_12676491_x6
AGTTGGTACTCAGAGTTACGTCAAGGTCT
>Tank_12688095_x6
TTCAGACACGGAATGCAGTAGAAAAGAAGC
>Tank_12688575_x6
GGTGGAAATTGTTGGGACAACAGGAGTT
>Tank_12688707_x6
AACGTCGAGCCCGGTCAGTACTTGGAT
>Tank_12689703_x6
ATAGCGGACGGTGTGGTTATCCTGGA
>Tank_12695769_x6
GCCGAGGAGATGGAAGACTGGAAAGCC
>Tank_12702135_x6
TACTCAGTGATCCACACCGTACAAGGTCA
>Tank_12710067_x6
ACTTTAGAAATGGTAATAAAATGGTAAGG
>Tank_12712317_x6
CGTGAGCCTGGGTGGAGCCGCCGCGGG
>Tank_12716655_x6
TTAAGTGAAATGTGGCCTGATGGAATTTT
>Tank_12721155_x6
AGTTGGTACAGGGAGTTACAGGACAGACAGA
>Tank_12726471_x6
CCTTGGCGGGGAGTGTTTGTGAAAA
>Tank_12729363_x6
CCGGTGTTCTATGTCGATCGGGCGTCCGCA
>Tank_12732525_x6
AGTTGGTACAGGGAGTTACAGGACAGACA
>Tank_12732579_x6
GAAAGTGAAGGAAGAAGTCATAGGA
>Tank_12740513_x5
GAGAGTCTAGGTTACCCAATTCAATTCGATA
>Tank_12748153_x5
GTGAAATATGAAATAATTTGGAGAA
>Tank_12752453_x5
GGGACGTAGCTCAGGGGTTAGAGCA
>Tank_12754503_x5
TTTGGTGTAAACAACTGTGGACATAGTGAGG
>Tank_12757663_x5
TATTAAACTGATTTTTGCAGCTAGGCGAG
>Tank_12759138_x5
CTCACGGGGCAGTGTGCGGTAACGCAAAC
>Tank_12764443_x5
TCAGAAAATGCATTCCCTTGGTTAAGTAG
>Tank_12764908_x5
CATAACGAAGGCCGTTTTTCAAAACGAT
>Tank_12766883_x5
TGAAATATGAAATAATTTGGAGAAGT
>Tank_12767423_x5
AATGTGATAAATATGCGACTTTTGGAC
>Tank_12767743_x5
TAAGTTGTGTAATTCTAAAAGGTCTG
>Tank_12768063_x5
GGCAACGGGCGTCCCCGGTGGTTAA
>Tank_12769618_x5
CGAAGGCTATTGGTGTCTACTGCGCTG
>Tank_12770878_x5
TGTGCCACCAGGTTGTCTAAGGAGGGACGTAC
>Tank_12773038_x5
GTGAAATATGAAAGCATTTTGGAGGAAG
>Tank_12775583_x5
ATGTGAGTTTCATACCAAAGCAGGCGAGG
>Tank_12777343_x5
ATTGGCAAGGGATCTGGGGACTTCCT
>Tank_12780573_x5
TTGGCGGGGTGTGTTTGTGTAAAGT
>Tank_12780913_x5
TGCCTTAGGTAATTTTGAAAGCAGG
>Tank_12782603_x5
GCAACGGGCGTCCCCGGTGGTTAAGCCACAG
>Tank_12783998_x5
TTCATGTGAGGCACAATTGGCTGTGTA
>Tank_12790538_x5
GTAGAGCGCCACGACCGGTTTGCCGGCGG
>Tank_12791228_x5
GTGAATGGGTACCCCTGAATGGTAGAAG
>Tank_12792843_x5
GCCCGTGAATAGGCACCGGTTGGTA
>Tank_12793038_x5
ATTCGAAAGGCTGCCTTTGACCCTTT
>Tank_12795293_x5
AAGTGGACTGGAGAGATAAAGGATATGTT
>Tank_12796513_x5
TATCAACAACACAGAGGTCCATGTTAATGT
>Tank_12800138_x5
TCCGGAGAGTCTAGGTTACCCAATTCAA
>Tank_12800593_x5
GGCGTGAGCCTGGGTGGAGCCGCCGCGGGT
>Tank_12803383_x5
CGTGGGGATACTTCGTTTGAAATGGTTCAACA
>Tank_12807173_x5
CTGTGCTAAGGTAAATCGTGATGAA
>Tank_12807758_x5
CAATTCAATTCGATACTTCAATACCCCTAG
>Tank_12809623_x5
CAGATCCTCAAGTGACAGGGCCGTCGGACG
>Tank_12810343_x5
CGGGGCAGTGTGCGGTAACGCAAACGAA
>Tank_12811933_x5
GAAGCAGGGATCAACAGGCAGATAAACATGG
>Tank_12811943_x5
CTAGAAGTAGACATGGAGCAATATACAGAG
>Tank_12812218_x5
AACCGAATGAGATTGTCGCCCTTGACTT
>Tank_12815388_x5
GTCGGTGGTGTAAAGGTCAGCATGGTT
>Tank_12819723_x5
TGCTACACAGGGCAACCAGGAGACCAC
>Tank_12821738_x5
TAAGGGCAAGAACGAGGCACAGAGG
>Tank_12823588_x5
GTGAGCCTGGGTGGAGCCGCCGCGGG
>Tank_12824173_x5
TGACAGGATGTTAAATAAGAAGAAA
>Tank_12828623_x5
ACATGAAATGAAAATCTCTTTGGGAAGGTC
>Tank_12829073_x5
AAAAATAGTTACAAATTTTAGGGGACC
>Tank_12833018_x5
TGAGAGTGTCTGATCATCATCTTCATTGG
>Tank_12834813_x5
CAAGCCTCTCGATTCTGGCATTAAGCCCCC
>Tank_12835198_x5
ACCTTGACGGGGTGAGTTTGTGTAAAG
>Tank_12838153_x5
CTCCTCACGGGGCAGTGTGCGGTAACGC
>Tank_12843823_x5
ACTGGCCCAGGGTGGAAATCACAGCAGG
>Tank_12851088_x5
GTGGAGAGGAACAATTAATGAGTCT
>Tank_12853143_x5
AAGTTTGGTTAACTTTGTAGGCTCTCT
>Tank_12860438_x5
GTCAAGGTAAATGTACATGTAATTCAGAGA
>Tank_12864703_x5
TCACTGAGGAAGTCATTAATTACTGTGTAA
>Tank_12866938_x5
GGTCCGGACAGGTTAGGTTATCCAAT
>Tank_12867588_x5
TGTAATAAGGATATTTATGGGAATCAGT
>Tank_12867983_x5
CGGGACGTAGCTCAGGGGTTAGAGC
>Tank_12868273_x5
CTGGAGGTGCAATATATGGTGACACTTGG
>Tank_12869563_x5
CAGCAGGCAAAAGTTCCCGTGTCGAG
>Tank_12875643_x5
CTAGGAGGCCTGGAGTGGTGGATCGTTTGA
>Tank_12877043_x5
CCGGCAACGGGCGTCCCCGGTGGTTAAG
>Tank_12879783_x5
AGCAGAGAGAAAGAAAAAAGAAGAGGAA
>Tank_12884148_x5
TCACGAAGGGGCTTTATGGAGTCGGTTC
>Tank_12885248_x5
TATAATGGTGGACGGAAACGGAGAAC
>Tank_12886288_x5
AGCGGAGAGCGGGGCGCAAGCCTCTCG
>Tank_12887193_x5
AGCAACGTCGAGCCCGGTCAGTACTTGGAT
>Tank_12888443_x5
ACAAAGCAGTACAGTGGTTATTTGATGT
>Tank_12888523_x5
TTTGCATTATTGACTCGAGGTTTGGA
>Tank_12890548_x5
AAATATGCGACTTTTGGACGGCACC
>Tank_12891328_x5
ACCTAGTAGAGCAGCCACCTCACTGC
>Tank_12896748_x5
AATTCGGTAATATTTGTGAACAACGG
>Tank_12898268_x5
AGGGTGGAAATCACAGCAGGCAAAA
>Tank_12899988_x5
GCGCGGACGCAATGTTTGGAACAGG
>Tank_12911748_x5
CACGGGGCAGTGTGCGGTAACGCAA
>Tank_12915733_x5
TCTCCAAGCAACAGCCAAACACGTGTTATCT
>Tank_12916108_x5
GTTGTACAGACAATGTGGGAATAAATCAGGA
>Tank_12916808_x5
ATGTGAAATATGAAATAATTTGGAGAAGT
>Tank_12916853_x5
TCTATTCGAAAGGCTGCCTTTGACC
>Tank_12919108_x5
TCAGTATGGTCAGCCTGGATATGGA
>Tank_12919833_x5
ATATTCCTTTCAGTGCGTTATCTTTCGAC
>Tank_12921473_x5
TGAACTTTGGTGGTTTTCGTCATAAGAGA
>Tank_12923613_x5
GTGTTGATGAGAATTTATATGAGTTGG
>Tank_12926488_x5
GCAACGGGCGTCCCCGGTGGTTAAGCCACAGT
>Tank_12929128_x5
GGAGCGCAAGGCCAGGTCAAGACAAGTTGC
>Tank_12930478_x5
TGAACTGCCTTTGTGTGGCCAAGATGTTGGT
>Tank_12933708_x5
GTAGTATACTCAAGGGTGTAGGTATA
>Tank_12936488_x5
TCCGTGAGGACTCGGCGTGCTGCTAAGGT
>Tank_12938128_x5
AGTCGTGGGGATACTTCGTTTGAAATGGT
>Tank_12939443_x5
GCTAATTGTGCGATAATAGAAAAAAATGTTG
>Tank_12940498_x5
TTGGCGGGGTGTGTTTGTGTAAAGTGGTTTGC
>Tank_12940813_x5
ACATGAGACGAGTTGACAATGTGAAT
>Tank_12942013_x5
AAGTAGTGTCAAAGTCTGGTTCAGT
>Tank_12945418_x5
TCCGAGATAAATCCTGTAGTCATGCG
>Tank_12948328_x5
AGGGTGGAAATCACAGCAGGCAAAAGTT
>Tank_12948988_x5
AGCTTGGTCTTGGATAGTTACAGAGC
>Tank_12949793_x5
AATGTCAAAAACTCAGTGGGAAGAAAG
>Tank_12951708_x5
GTAATCTAGCTACTAGGAGGCCTGGAGT
>Tank_12952093_x5
GTGCTGGCTTAGTCGTGGGGATACTTCG
>Tank_12953183_x5
GAAAGAACGAACAGGAGATTGTCCTTATACAG
>Tank_12957988_x5
TGCTACACAGGGCAATCAGGAGACCACCATC
>Tank_12961818_x5
GAACTTGATTTGTAAGATTTTGGGTGCT
>Tank_12968008_x5
TTCCATGTGACGCCATGTAATTCAGAAGT
>Tank_12970123_x5
AGGAAATTTTGGGAGGTTCAATTGAGA
>Tank_12973128_x5
GCAAGAATAGATGTCAGAGGGATGACGT
>Tank_12976303_x5
TACGCTAGGGTTATGTCAAAGGTCAAGGATC
>Tank_12990013_x5
AGAAGTATATCAACACAGAAGGTGATAAA
>Tank_12990488_x5
TCAAGATCGAATCTTTACAGTGATTGCT
>Tank_12990763_x5
CATAGGTTATGTGGCAGCTTTACTTTGTGTAT
>Tank_12990893_x5
GATGAGTATGAGGAATTTGGCAGCATG
>Tank_12992303_x5
GATCTAGATGGGGAAGAGATATTGGTCTG
>Tank_12999163_x5
TGTACGAGCGATTACAATGGATGGTCTT
>Tank_13002908_x5
GGGGATACTTCGTTTGAAATGGTTCA
>Tank_13003793_x5
CAGCAGAATGGGTACGGTGGTGGAC
>Tank_13006878_x5
TCCGAAAGTTTATCTATGTCGAGGATCAT
>Tank_13007138_x5
TTTGACGCATCTTGGTATTAGTGACG
>Tank_13007748_x5
GAGGGAAGAGGAGAGGAGAAAAGAAGT
>Tank_13007863_x5
TTGACCTTGGCGGGGAGTGTTTGTGAAAAGC
>Tank_13010028_x5
TGTCAATGTACTTTGGATGAGCTGCAGGA
>Tank_13010048_x5
GTACACATACTGAGAGGGACAAAGCGGGTGGA
>Tank_13015813_x5
GTTAAGAAGTTTGGGGTAGCTCAGTA
>Tank_13017043_x5
CATATTTGTGTGTGTTAAGCTTGGT
>Tank_13022963_x5
AACGAGAGGTGGAGAGAAGCACAAC
>Tank_13026743_x5
GCCGTAAAGTAAATTTGCAAGGGGAAC
>Tank_13030798_x5
TGCCTTCGTTTCTTCTTCTTGTGTTTGTCT
>Tank_13033793_x5
GCGTGTTTGGGTTCAACAAGAATACAGA
>Tank_13037938_x5
TAGGTAAAGAATACAGAGTGCTATATACGG
>Tank_13038693_x5
GGCGTGTTTGGGTTCAACAAGAATACAGAT
>Tank_13039313_x5
CGTACTGGCCCAGGGTGGAAATCAC
>Tank_13046333_x5
CGTAAGTTTGCTGAGAAGATGATGG
>Tank_13046663_x5
AAGTCGTTCGGTAATTCTATTCGAAAGG
>Tank_13052438_x5
TAAAACGTTAAATTCTTTTGGATATGA
>Tank_13058523_x5
CGTGGATATGAGAAAGATAAGTCTGAATC
>Tank_13058828_x5
TTGAGGAACGTGGATAGTTAGATGATCAG
>Tank_13061618_x5
ACTGATTATGTGGTGAAGTATCCCTATGG
[truncated: 3,522 more rows]

## Sheet: AM1
>AM1_6252146_x13
GGCCGTGATCGTATAGTGGTTAGTACTTCG
>AM1_6487178_x12
GGCCGTGATCGTATAGTGGTTAGTACTTC
>AM1_8371141_x5
ACCACCACCACCACCACCACCACCA
>AM1_8637095_x4
CGGGCGTCCCCGGTGGTTAAGCCACAGTA
>AM1_8749231_x4
GGCCGTGATCGTATAGTGGTTAGTACTTCGC
>AM1_9189128_x3
CTGGGAATACCGGGTGTTGTAGACA
>AM1_9392942_x3
ATTTTGTTGTTGTTGTTGTTGTTGTTGTTGTT
>AM1_9458840_x3
GTAGTTGTTGTTGTTGTTGTTGTTGTTGTTGT
>AM1_9509423_x3
CTGGGGCGTGAGCCTGGGTGGAGCCGCCGCGG
>AM1_9510635_x3
CCGTGAATAGGCACCGGTTGGTAGCCCGT
>AM1_9594161_x3
GTTGTTGTTGTTGCTGTTGTTGTTGTTGCTGT
>AM1_9656288_x3
AGCAACGTCGAGCCCGGTCAGTACTTG
>AM1_9715985_x3
GATGATGATGATGGTGATGATGATGATGATG
>AM1_9725144_x3
GTTTGCCGGCGGCGAGAAACCGGAGAGGAAGG
>AM1_9771688_x2
GGGGTGAGCCGTGGCGTGCTTGGGT
>AM1_9799738_x2
AAGCAACGTCGAGCCCGGTCAGTACTTGG
>AM1_9907146_x2
AGAAGAAGGAGGAAGAGAAGAAGGAG
>AM1_10000264_x2
GTTAAGCAACGTCGAGCCCGGTCAGTA
>AM1_10016474_x2
GAGGTCTGTTGCCGATGGATTTACG
>AM1_10026994_x2
CAGACAGACAGACAGGCAGGCAGGCAGG
>AM1_10029508_x2
GGGAATGATTGTCGTTAAAGCTGATT
>AM1_10053728_x2
AACACTGATCCTTTCTACAGAGACAAAAGCT
>AM1_10230688_x2
GTTGGTGTTGTTGGTGTTGTTGTTGTT
>AM1_10272942_x2
AAGAAAAAAGAAGAAAAGAAAAGAA
>AM1_10314840_x2
TTAAGCAACGTCGAGCCCGGTCAGTACTTG
>AM1_10441612_x2
ACTTCGTTGAATGGATCCCCAATAAC
>AM1_10492834_x2
TGGTGTGTGTGTGTGTGTGTGTGTGTGTGTG
>AM1_10562144_x2
CCACCACCACCACCACCACCACCACCA
>AM1_10615330_x2
ATTGAGAACGTCAAGGCCAAGATCCAGGA
>AM1_10662802_x2
CAACTGGGACGACATGGAGAAGATCTGGCA
>AM1_10673028_x2
GTGTGCACTGAAGCCTGGGGCGTGAGCCTG
>AM1_10807766_x2
TTGTTGTTGTTGTTGTTGTTGTTGCTG
>AM1_10831862_x2
GTCAGTCGGTCCTAAGAGATAGGAAAACTCC
>AM1_10864276_x2
CACTAAGCTCGGCATCAATATGGTGGCACTC
>AM1_10977284_x1
GAAACAGGTGACAGGCGTTACCAGA
>AM1_10980876_x1
TTCAAGTGCTGATAACTGCGGATAGCTGATG
>AM1_10984298_x1
CCCTACAGAGGTGGATCCAAGGTGG
>AM1_11008672_x1
AGTCTTGATGTGTCATTGGTAGTTC
>AM1_11019409_x1
GAGATAAAAGTGTGACTTGTCCTTATTGACT
>AM1_11028297_x1
ATGAAGGAAGCATATGTGCAGAAAATG
>AM1_11035505_x1
GAAGTGACAGGAGAAATGGAGGGAT
>AM1_11035684_x1
TGTTGTTGTTGTTGTTGTTGTTGTTGC
>AM1_11043804_x1
AAAACTGCTGCAAGATTTCTTCAACG
>AM1_11043872_x1
GGATCAAAGTTGTGCTAAAGTCGGATA
>AM1_11050172_x1
CATGAAAATTGTATGGTAACGTTGA
>AM1_11058264_x1
GAGGAGGAAAAGAGACAGGCAGTGTC
>AM1_11065310_x1
TGGTTGAGTGATTTGTCTGGTTAATTCC
>AM1_11068080_x1
CTGTGAAAGAAGTGCCAAAGAAATACA
>AM1_11070900_x1
AATGGACGAAAATATGCCAGTTTTTGGA
>AM1_11075601_x1
GCTTGGGATCCGTGAGGACTCGGCGTG
>AM1_11079739_x1
AACGTAGTGAAAGGAGGGGGAGAAGGCT
>AM1_11085458_x1
GATTGTGATGATGAGTATGATGAGGAGTGT
>AM1_11126047_x1
TACAGCGATCTACCCAAACTGGAGA
>AM1_11126872_x1
TGGACTAGTTATCACGTATACATGTAT
>AM1_11132019_x1
ACTGACAGATCATTTACATTGTACA
>AM1_11133769_x1
AGCAAAGCTTGTACACCATGTCAGAGAT
>AM1_11138410_x1
CGCAGGTGGTAGCATTCCATATGGCGG
>AM1_11149632_x1
CAGACGGCCCGGGTTCGATTCCCGGCATC
>AM1_11149789_x1
TATGTTTATGAAGAAGTGCTTTAATG
>AM1_11170202_x1
TTCTTGGAGTGTTTGCGAAAAGAGAACG
>AM1_11170230_x1
ACGAAGTGATGGAAACAAAGACTGAA
>AM1_11171828_x1
TGCCAATGATGAAGATTGCAATACA
>AM1_11178879_x1
GGGTGAGCCATGGTGTAGTGGTCAA
>AM1_11182040_x1
CTATCAGATGAAGTATGATCAGTCC
>AM1_11187245_x1
TCGAGATACGATGTGTAGGTTCTTATTCC
>AM1_11229448_x1
GTTGTTGTTGTTGTTGTTGTTGTTGTTGTTGC
>AM1_11235098_x1
CTGAAGAGGAGAAGGGTTCCATGTGAACAGC
>AM1_11255196_x1
CCAGACGGCCCGGGTTCGATTCCCGGCATCG
>AM1_11261628_x1
ACCAAAAACCAAAACAAGATTGAAG
>AM1_11273437_x1
GATAAATGAAGTCAGCTTATTATCTCTGAGT
>AM1_11275507_x1
ATGACAGACTGAGTGTTGTATTCTATTA
>AM1_11283364_x1
TGTTGTTGTTGTTGTTGTTGTTGTTGTTGCTG
>AM1_11284378_x1
CGTTACGTTGGAGGATACATATGAA
>AM1_11293167_x1
GTCCAACACAATGGGACCCATTCCTTTT
>AM1_11317054_x1
ACTGTAACATTAATTACCAGAAATGTCGCTA
>AM1_11317648_x1
AATTTCTGGAACGGAAAGCCAAGGAAGA
>AM1_11318493_x1
GCAACGGGCGTCCCCGGTGGTTAAGCC
>AM1_11319204_x1
TACATACATGGTTCAAGTGATCTGAAACAAAT
>AM1_11326041_x1
GGGGTGAGCCGTGGCGTGTTTGGGTT
>AM1_11330819_x1
GATGATAGTGTTAGTGAAGATGCTGTATC
>AM1_11333154_x1
CTAACAATGTAGGGGAGGCTACTTGT
>AM1_11351725_x1
GTGCTGGCTTAGTCGTGGGGATACTTCG
>AM1_11355178_x1
TCAAAGAAGAGATAAGAAAGGTGGAG
>AM1_11356056_x1
GATCCGGATTGGGAGGACTCTCACC
>AM1_11364311_x1
AAGACTCAAAGAAGGATGGCAAGCA
>AM1_11364467_x1
GAATATCAAAGCTGTAGTAAATGAAACT
>AM1_11369051_x1
GGGTCAGTCGGTCCTAAGAGATAGGAA
>AM1_11373127_x1
CAAGATAAGAAGGATCAAAGATAGA
>AM1_11381980_x1
GGAGTTGGTAGGACCTACACATGGGA
>AM1_11389625_x1
GACGGGACCGTAAACCACGAGGACGAGA
>AM1_11391556_x1
AAAGAGAAGTGACAGAAGTCACTGAAGGA
>AM1_11398395_x1
GATTGTTGTAGGACGTATCGGTACA
>AM1_11404619_x1
GAAGCCTCAGACAGGATTGGCGGACG
>AM1_11408550_x1
ATGCCAGCTCCAGCAGATGTAGGAC
>AM1_11423498_x1
ATGAGTATAAAGTTGGGAAAGCTTATGAA
>AM1_11425305_x1
AGAAGAAAGGAAAACGAAATATTCC
>AM1_11428586_x1
CAAACATGTGAGAGGCAACATACTGG
>AM1_11432747_x1
TAAATTCATCAGTGTAAGGTGCATA
>AM1_11436700_x1
GTGGTAGTAGTAGTAGTAGTAGTAGTAGTA
>AM1_11453401_x1
GTGTCGTACCTAGTAGAGCAGCCACCTCACT
>AM1_11455763_x1
AGTTAAGCAACGTCGAGCCCGGTCAGTACTTG
>AM1_11463168_x1
GATGGATTCCAAAAGAACTCAGGATTGGTA
>AM1_11467726_x1
TACTGTCTGGTGTGACATACGTAATGGT
>AM1_11468465_x1
TCATAGAAAAAGAAAATGTGATAAATGTC
>AM1_11472165_x1
ATTGTTGTTGTTGTTGTTGTTGTTGTTGT
>AM1_11493198_x1
CAGACCTTCGAGGAAAAGAAGAACT
>AM1_11502273_x1
TGTGTCCACACCCCCACCCAACCTCT
>AM1_11504922_x1
AGGAATGCCAGATGTTGGAATGTCAAGTT
>AM1_11512241_x1
ACGAGCCAATTGTGTAGTAGGGTTTTT
>AM1_11512416_x1
TACCCCTAGCTCAATATTCGACCTTCTC
>AM1_11514931_x1
TATATTTTGGGTGCGTGCGATAGCACGTG
>AM1_11516148_x1
TGCTCCTTGTTACTGGTGTCAGATGATGG
>AM1_11528776_x1
TTTGGAAATATTCGAGGAAGATGGCCT
>AM1_11555494_x1
CGTGGGTTCGAATCCCATCCTCGTCGC
>AM1_11558601_x1
AACTTGCGCTGAAAGAGATCATTACGA
>AM1_11567518_x1
TAACTCACGTAATGACGTCATGTCA
>AM1_11574742_x1
GTGAAGAACAAGGCATATTTCAAACG
>AM1_11592690_x1
TATAGCGGAGGATTTGATAGCTTGG
>AM1_11604942_x1
TTGTGGTCATGAAGTGTTATTGATG
>AM1_11609919_x1
CTTTATGTGTGATGTGAGAATGGAGG
>AM1_11616508_x1
CTTACATGCGCATGGTGTTACACCC
>AM1_11634423_x1
AAACAACCAATTGTGGTATATTAAGCAAGGT
>AM1_11637706_x1
ATGACGATGTAGAAAAGAAGGCTAAA
>AM1_11650076_x1
GGAGGTCCGGACAGGTTAGGTTATCC
>AM1_11659201_x1
GAGAGGAAGGAAGGAAATGCCAGTGG
>AM1_11661721_x1
GGCCGTGATCGTATAGTGGTTAGTACTTCGCG
>AM1_11674259_x1
GGTCCAAGTATAAGAATAGTCGTCTCTCTC
>AM1_11683907_x1
TGAATAGTAGAGACAAACGAGAGCTCCAACAC
>AM1_11686847_x1
ATGTATGATGAACCTCCCAATATGATAGGA
>AM1_11704675_x1
AGAATGAAAGAATGAGCTGACTGAGTTTGA
>AM1_11719546_x1
TATGTAGAAATGATATAAGAAAGCATGG
>AM1_11721906_x1
TGTTGTTGTTGTTGTTCTTGTTGTTGTTG
>AM1_11727488_x1
TGGGTCCATTATGTTTCTCTCCTTGCAAA
>AM1_11730731_x1
GCGTGAGCCTGGGTGGAGCCGCCGCGG
>AM1_11733718_x1
CAGAAAACTGAAGTGTTTCAGTTGG
>AM1_11736755_x1
AATATATCATGAAAGATGAAGGAAAAG
>AM1_11741297_x1
TATGACAGCGATTGCATATACCTGA
>AM1_11748211_x1
GCTTTGAGGTTAGTGCATGATCAATTCC
>AM1_11748324_x1
GTACCCGAAACGTGCATGTCATGTCCA
>AM1_11759701_x1
GGATGAAGAGGGGGAGGAGGATAAGAAACG
>AM1_11761954_x1
TACAGGTCTTCCTCTTCTTCTCAGA
>AM1_11770151_x1
CGATGGTGAAGCGAGATATTCACCTT
>AM1_11772023_x1
ATCCAATGTTGGCATCCATCTGAGTT
>AM1_11775978_x1
GTTGCTAAGGAAGTTTGTCTTTTGT
>AM1_11791953_x1
GAAAAGAGCATCATGTGAATTGCACA
>AM1_11803259_x1
AGAGGAAAAACCAACAAAGGAGGAAATC
>AM1_11808930_x1
AATGGGATTACAATGAAGTGTTAATGTG
>AM1_11812652_x1
AACAATTCAAAGGAAGGAAAGAAAGA
>AM1_11834411_x1
GATTTGTAGACACATCTATACTGAGCA
>AM1_11846462_x1
GAAGAAGCGTACCTTCAGAAAGTACA
>AM1_11849723_x1
TCGAAGGATTTTGTGGTGTCACGGCA
>AM1_11868190_x1
GAAGGTCCGGAGAGTCTAGGTTACCCA
>AM1_11878000_x1
TTCTAATTCGGTAATATTTGTGAACAACG
>AM1_11880290_x1
TTGGTACGACGATTTGTGTGAATGC
>AM1_11889539_x1
CGCCCGTGAATAGGCACCGGTTGGTAGCCCA
>AM1_11911593_x1
ATGGGAAAACCAATGAGGAGTTTGAG
>AM1_11912920_x1
AGGAGAGAAAGGGATGGTGTGGTAGTG
>AM1_11913762_x1
CAGTGTGCGGTAACGCAAACGAACTCG
>AM1_11920151_x1
GATTGTCAATGGGTTTTGAGAGAAAACC
>AM1_11923183_x1
GTTGTTGTTGTTGTTGTTGTTGTTGTTGC
>AM1_11926338_x1
TACTGCTTCAAATTACGGATACAAAA
>AM1_11926891_x1
TACGGGCACCATCTCGCCGAAATTCC
>AM1_11930288_x1
GTGAATAGGCACCGGTTGGTAGCCC
>AM1_11935756_x1
TCTTGTGATTAAAGAAAGACACATACA
>AM1_11940620_x1
TGTACTTCGTTACGGTTCAGAGGGCACAG
>AM1_11952342_x1
CACGGACGCATTGACCACAGAATGGTGCAG
>AM1_11962654_x1
AATCTCCCGTGAAAGTACCGAAGGTC
>AM1_11974274_x1
GAAAAAAAGTAAAAAGAGTTAAGAAA
>AM1_11977307_x1
CTGACGTCTTACATGCGCATGGTGTTAC
>AM1_11984482_x1
GATCCATCATGAAAGTTGCTGCAAT
>AM1_11993516_x1
CAAGGACAAAGGAAAGATTTGGACGTTG
>AM1_11993903_x1
GGAAATGACGTAACTCCAGTGTCACC
>AM1_12000963_x1
AACACAAGCAATCGTTGGGTTTACACCTGAA
>AM1_12002369_x1
CTTTGAGAGTGAATGAAAAGAAGACA
>AM1_12007835_x1
ATCAAGGAAATTAGGGACCAGGGATCATGTG
>AM1_12023991_x1
TTGATAAAGGAAAGTAAGGAAGTGGA
>AM1_12031831_x1
GAGCGAAAGCCGGTTATATTGACAAG
>AM1_12042030_x1
TCTTGTTGTTGTTGTTGTTGTTGTTGTTGTTG
>AM1_12045053_x1
GTCTGATTTGAGCCGGGAAAATTGCGGG
>AM1_12062406_x1
TTACAGCCGGTGAAGGAGAAAACAATGCCCAA
>AM1_12062589_x1
AAAGGAAAAGGCTGAAATTTTCAGTGTA
>AM1_12063497_x1
TTTCAACTGTATAATTTCGGTGTTCCC
>AM1_12067437_x1
TACCCCACTACTTTGCTGCAAGGGACC
>AM1_12078679_x1
TGTAGGAATTTTGGGTGTGTGAAAG
>AM1_12081639_x1
TCGCATGGTGTTACACCCTTCATTT
>AM1_12082214_x1
GAGGTCTGCTGCCGATGGACTTTACGATTTCT
>AM1_12087539_x1
GTATTGAACGTCGACGAAATCTGCAAG
>AM1_12087635_x1
CAGTAAAGCGGAGAGCGGGGCGCAAGCCTCT
>AM1_12103150_x1
TCGAGTAACGATGTGTAGGTTCTTA
>AM1_12103307_x1
GTGTGCGGTAACGCAAACGAACTCGGAGACGT
>AM1_12111148_x1
ACAGGAGGAGGACGTGCTGTTGTTGCC
>AM1_12154498_x1
GCAACGTCGAGCCCGGTCAGTACTTGGAT
>AM1_12171387_x1
GTTGTTGTTGTTGTGGTTGTTGTTG
>AM1_12176456_x1
TGTTCCATGGTGAAAAAATGGCAAA
>AM1_12184556_x1
TGAAAATAACCAAGTGAACCAGTTA
>AM1_12186082_x1
ACATCCCATCACATCCCATCCCATC
>AM1_12195347_x1
GGCCGTGATCGTATAGTGGTTAGTACTT
>AM1_12199295_x1
GAGGAGAACTCAGTAATACGTATCAGC
>AM1_12216771_x1
TTGTTTATGTGTAGAATTTTGGTGAACA
>AM1_12221911_x1
TGAGCTGTAGTATACAATACTAAACGGTCA
>AM1_12224226_x1
AAGTTGTAGAGGAAAAAAGCCAGCG
>AM1_12230641_x1
ATAAGAAATTGATGGATATGCATTGGCATGT
>AM1_12240119_x1
TAATCTTGTGGTCACCATTTCTCAGAAA
>AM1_12252625_x1
CTGTCACCGAATGTCACATGTGGATACC
>AM1_12261700_x1
ATTGAGAGGAATAACAAGGAGACACGAGAG
>AM1_12262000_x1
ATAGGAATCATCATCTGTGTTGTTGTCA
>AM1_12270318_x1
CGTTATGTTTGGTCTTTATGAAAAG
>AM1_12285697_x1
TTGTTGTTGTTGTTGTTGTTGTTGCT
>AM1_12287332_x1
ATCTGGAGTTTCTCTTCAACCACAA
>AM1_12309664_x1
GTGTGGTGGCAATGCTTGCATTAGGGGTAACT
>AM1_12311004_x1
ATCGGGACACTAGGAGATGTGAACG
>AM1_12315961_x1
AAGAAGAAAGAGAAGCTACCAGACA
>AM1_12317143_x1
CCTGGGAATACCGGGTGTTGTAGACA
>AM1_12317700_x1
AAACTTCATAGTGTTTGGTGGTATG
>AM1_12320080_x1
GCATAGTGAAACCGCGAATGGCTCATTAAATC
>AM1_12326990_x1
ATTGGACCCGTGGGAGGAATCGGAGTT
>AM1_12329426_x1
TCAACATATATAGTACATTGTATAGCA
>AM1_12330275_x1
AAACCATTTTCTGAATCTGCTCATGAAA
>AM1_12331417_x1
GCTATAGCGAGAATGGTGAAATTGTTG
>AM1_12359174_x1
GTTGTGTGTGTGTGTGTGTGTGTGTGTGTGT
>AM1_12362561_x1
AGAGACAGGAGTCTACCACAGACTGTG
>AM1_12363414_x1
TGTTGTTGTTGTTGTTGCTGTTGCTGTTGTT
>AM1_12382337_x1
GGTATTTACGAACAAACTGAGCAGA
>AM1_12384309_x1
ACTTGGAGGAATCCAGCCAGTCATTGTTGTC
>AM1_12386368_x1
AGTCTCTGATTGATTTACTTGTACAGTTTGCA
>AM1_12389593_x1
GACCATGACCTTTGACCTAGTGACA
>AM1_12394604_x1
GTCAAACGGTAACGCAGGTGTCCTAAGGG
>AM1_12396374_x1
GCGTGAGCCTGGGTGGAGCCGCCGC
>AM1_12399865_x1
ATTGGCTTATAGAGGAGAATGCAGA
>AM1_12411258_x1
GCTGATGTTTGATGTTATGGGAATTGCCA
>AM1_12421695_x1
AGTGTTTCAGAAACGAAAACTAGAGAAAGA
>AM1_12422922_x1
GACAGGTTAGGTTATCCAATTTCTATCT
>AM1_12429736_x1
CAGTAAAGCGGAGAGCGGGGCGCAAGC
>AM1_12430058_x1
AATTCGGTAATATTTGTGAACAACGG
>AM1_12432784_x1
CTTGGGATCCGTGAGGACTCGGCGTGC
>AM1_12436170_x1
ATTTTGGGTGCGTGCGATAGCACGTG
>AM1_12454261_x1
CATAGATCTTTGTAAAAAGGAGAAT
>AM1_12461816_x1
TTGTTGTTGCTGTTGTTGTTGTTGTTG
>AM1_12463370_x1
GCGTGAGCCTGGGTGGAGCCGCCGCG
>AM1_12463440_x1
AATGGAAATTTTGGCAGTCCTATTCAGG
>AM1_12481593_x1
GATGATGATGATGATGATGATGATGGTGATG
>AM1_12482346_x1
GTGTAGATGGAATCTGGCATAAGCCTAAT
>AM1_12482972_x1
CGGGATGAATGTTGTGAGAGACGTGGGA
>AM1_12501324_x1
GGAGAGTATGATTGTGGGTTCGGCGGC
>AM1_12501353_x1
ATGGCATTGTAAACGGAAATTCTGGTGGTGCA
>AM1_12515178_x1
GCGTCGGTGGTGTAACGGTCAGCATGGTTG
>AM1_12530890_x1
AAGAGAATTCCAGAAGATTGGTGGT
>AM1_12534250_x1
AGAAGTATATCAACACAGAAGGTGATA
>AM1_12534253_x1
CCGACTGGCTACATGCGCATGGCGTTGCTGC
>AM1_12536062_x1
GTACCGTCCCGGCAACGGGCGTCCCCGGTG
>AM1_12537379_x1
GCTTACCCTGTAAAATCGGAGAAGT
>AM1_12540615_x1
TAAAGGAAATAGAGCAAAGATGCTG
>AM1_12546614_x1
GTGTTGTTATGGCGAAGTGCATGTAGATGAAA
>AM1_12572416_x1
TATGAAGGAAGGAAGCTATGCCGCACC
>AM1_12574615_x1
TTTCTCGTCAGTTGTTATCAGGGAGGATGT
>AM1_12581401_x1
CGATAAACGGGGTACCGTCCCGGCAACGGGC
>AM1_12604637_x1
TATGATCAGGTGTCAGATAGAAGCTGT
>AM1_12608574_x1
ATGTGGACGTCTAGAGAGGGATGGACCA
>AM1_12618438_x1
GGAAGCGTAGGCGTTCTTCCAAGTGT
>AM1_12620529_x1
TTTGTTTTCTGTATGATGAAAGGGAAAA
>AM1_12628571_x1
CTTCCGGAAGACCAGGCAGAGTCTCAGG
>AM1_12632869_x1
TCGGACTGTAAAGACGACGTCAACA
>AM1_12636248_x1
GGTCAGTCGGTCCTAAGAGATAGGAAAAC
>AM1_12643346_x1
AAGAGCTTGCTCTGCGCTCGCCACG
>AM1_12644453_x1
AGTGAAAACAGCCAGTGGGAGGATCA
>AM1_12657585_x1
GAAAGTACCGTCACAGGGACGACAGAGAG
>AM1_12659127_x1
GTGGATGATTTGAATCAAACAAGACAGGAGGT
>AM1_12665554_x1
GAAGGGAAGACTCATGCAGGCAGAACA
>AM1_12683647_x1
ATGAGTAAAGTGAGAAATACATGTAGTA
>AM1_12685704_x1
CAGCAGATGTGGATCTCCAAGCAGGA
>AM1_12687184_x1
TGTCAATGTACTTTGGATGAGCTGCAGG
>AM1_12693859_x1
ATTTCGAAGGCGGGAGACGTAGAGCA
>AM1_12696359_x1
CTGGCCCAGGGTGGAAATCACAGCAGGCA
>AM1_12696394_x1
AAACGTGAAGATGATTAAAGTCTGAGA
>AM1_12701018_x1
CTGGGGCGTGAGCCTGGGTGGAGCCGCC
>AM1_12718060_x1
AACGTGATAGATCATCGGAGAAAAAGAAACG
>AM1_12719786_x1
GAAAAACAACAACAACAACAACAACAACAACA
>AM1_12723110_x1
AGCTGTATGGAGTCGGCCTTGGCTAACAGT
>AM1_12731078_x1
GAAAGAAGACATTCCATTTATTGCA
>AM1_12733341_x1
CCTACCATTAGTGGAAGATGTTGTAAAGC
>AM1_12734813_x1
AAGCAAACTGTGGAGGAGCTTTACACCGT
>AM1_12743730_x1
AGAAGTATATCAACACAGAAGGTGATAAAG
>AM1_12764106_x1
ATGCGCATGGTGTTACACCCTTCATTT
>AM1_12773031_x1
TTCGATCGCAGTAATGTTTTGAAACC
>AM1_12776683_x1
GGAAGGTCCGGAGAGTCTAGGTTACCC
>AM1_12777032_x1
CCCCCTAACCATCTACTTGACTTCCTT
>AM1_12781602_x1
TTGAGAAGCCAGTAAAGATGGCAGTGTAC
>AM1_12783798_x1
TTGTTGCAGATGTCGTTCATGATAC
>AM1_12801913_x1
TACCAGCTCGCCTCTCCATCCTTAT
>AM1_12805556_x1
TTCTTGGAGGTAGGTAAGCTCTGTG
>AM1_12821212_x1
TCGTGAAAGAAGTGGTTGGGGAAGCA
>AM1_12822124_x1
ATTTTCCGCTTGAGTGACTTGGTTAAG
>AM1_12835258_x1
AAAGTGGAGCAAGTCCCATGATTGCAGGTGT
>AM1_12847102_x1
CATAGGGGATACTTCGTTTCAATAAACA
>AM1_12848771_x1
ACTGAGAAAATGAACGTTGAGGACTACCA
>AM1_12869166_x1
AAGAAGAAACTAGATGATTGTGCGTGACC
>AM1_12876487_x1
TGTGTGTGTGTATGTGTGTGTATGTG
>AM1_12877270_x1
ACAAGTAAGGAAGACTGATCAAGAGAATT
>AM1_12877449_x1
AAAGTGGAGTTCAGTATAGAGGATG
>AM1_12899952_x1
TCCTCACGGGGCAGTGTGCGGTAACGCA
>AM1_12901277_x1
ATACGACAGGACATGTAACATTCTTA

## Sheet: AM2
>AM2_1987914_x5
GGCCGTGATCGTATAGTGGTTAGTACTTC
>AM2_2121444_x4
GTTGTTGTTGTTGTTGTTGTGGTTGTTGTTGT
>AM2_2548052_x3
CATCATCATCATCATCATCATCATCATCATC
>AM2_2748539_x3
ACGGGGCAGTGTGCGGTAACGCAAACGAACTC
>AM2_2887155_x2
CTTGGGATCCGTGAGGACTCGGCGT
>AM2_3285415_x2
GCGTCGGTGGTGTAAAGGTCAGCATGGTTGC
>AM2_3304109_x2
AGCAGTAGTAGTAGTAGTAGTAGTAGTAGTA
>AM2_3310652_x1
GCGTCGGTGGTGTAAAGGTCAGCATGGTTGCC
>AM2_3312421_x1
AATGTCGGACACATGGGGTAAGCATG
>AM2_3313256_x1
ATTGAAATGAAGTAAAAAAAGAGAA
>AM2_3326509_x1
TGTTGTGGTGGTCTCGTACTTCCTCCTGG
>AM2_3341326_x1
CTCCCATCGGTGTCCCTTGACCTCTT
>AM2_3353692_x1
ATGAAGATCCTCACCGAGCGTGGTTACT
>AM2_3363582_x1
AGAAGATGAACACATGGAAATGGTG
>AM2_3365309_x1
GGCCGTGATCGTATAGTGGTTAGTACTTCGC
>AM2_3368694_x1
GGCCGTGATCGTATAGTGGTTAGTAC
>AM2_3371497_x1
GTTGTTGTTGTTGTTGTTGGTGGTGGT
>AM2_3379383_x1
TTGGTTTTTTTTTCATTCCAGGTCTTGGC
>AM2_3383332_x1
AACTTATCTGGAACTGGTGGCACAGTAGTTGT
>AM2_3410628_x1
TGCGATGGATTTGGAGGAGAAGGTATCCT
>AM2_3413299_x1
ACTGAGTAATTTCAAACATGATACAGTGGC
>AM2_3425120_x1
TACGAATATGTATTGTATGATATTTCAA
>AM2_3429233_x1
TTGTATAATATGTTGATATTGATCA
>AM2_3441564_x1
GGAAGGTCCGGAGAGTCTAGGTTACCCA
>AM2_3444109_x1
GGGGCGTGAGCCTGGGTGGAGCCGCC
>AM2_3444292_x1
AGTTTTTCACGTCTGCAGGTCAAAT
>AM2_3451294_x1
TTCCTCAGTGTATGTAGAGTTTAGTTTGG
>AM2_3500493_x1
CATCATCATCTTCATCATCATCTTCATCATCA
>AM2_3504634_x1
TCACAGAGTGGAACGAACTGGATAACCATC
>AM2_3509386_x1
ATCCCAGTCACTTTACGGAGGACGTG
>AM2_3510046_x1
ACGGATCATGGTGACGCAGGAGCAGA
>AM2_3521060_x1
TGTGCTGCTGTGTGTGAAGTCAGTG
>AM2_3566288_x1
TTGTGCGTGTGTGTGTGTGTGTGTGTGTGT
>AM2_3574331_x1
CGGGACGTAGCTCAGGGGTTAGAGCAATC
>AM2_3577518_x1
GTGTTTGTAGAGACTGTATTGTTCAGTG
>AM2_3577536_x1
GGCCGTGATCGTATAGTGGTTAGTACTT
>AM2_3592491_x1
TGGACGAGATGGAGTTCACCGAGGCCGA
>AM2_3605110_x1
CGGGGCAGTGTGCGGTAACGCAAACG
>AM2_3607493_x1
GTTGTTGTTGTTGTTGTTGTTCTTGTTGTT
>AM2_3617164_x1
ACCTAGTAGAGCAGCCACCTCACTG
>AM2_3627044_x1
CAAGAGTGAAAAATTCTGCAAATTTG
>AM2_3627278_x1
TGCTAACATGAGTACGGTAAGTTCTAAACT
>AM2_3637628_x1
ATATGGTGTGAGGACTGTGACATAGATCA
>AM2_3642279_x1
CCGAACATTGAGAGAGGGGTATGCCAAGG
>AM2_3651750_x1
ACAAGTACCAGACAGAGAGGCAGCA
>AM2_3666952_x1
AGAAGTATATCAACACAGAAGGTGATAAAG
>AM2_3680384_x1
ACGTCGAGCCCGGTCAGTACTTGGA
>AM2_3705848_x1
ATGATGATGATGATGATAATGATGATGATA
>AM2_3719736_x1
ATGGAAGGTCCGGAGAGTCTAGGTTACCC
>AM2_3736191_x1
TCATAACAGAGCGACCACCAACTCAGTCATCT
>AM2_3747560_x1
GGGTAGAGCGCCACGACCGGTTTGCCGGCGGC
>AM2_3751339_x1
AAGATCCTATCTCATGCATCAGTGTT
>AM2_3764022_x1
TGCTTTGTGTTTTTGTATGGGTGTTTTGG
>AM2_3770689_x1
AAAGGAGAGAAAGTGTGAAAGGAGGA
>AM2_3782765_x1
GTGGCTTAGGAGTTGGAAGAGATAGAGC
>AM2_3788690_x1
TTTCCTGGATCCGCCTATGATTTTCTTCT
>AM2_3794282_x1
TTGATGTTTCTTGCAGTAATCGGGATA
>AM2_3795121_x1
ATGGACGAGATGGAGTTCACCGAGGCCGAG
>AM2_3801826_x1
AGCAGTTCCCTGTTCGTGTTCCGGGATATG
>AM2_3816891_x1
TGTAAGATAACGGTCCAGATTTCTCAGTGA
>AM2_3836513_x1
AGAAAAGAGTATGTTAAAGAAGAAC
>AM2_3846594_x1
CGAAGAATTTTGGTGGTCGTAGTACG
>AM2_3856884_x1
CGTAGTTCTAGTGAAGGACGATGACTGTCGT
>AM2_3861289_x1
CGTGTTGTAAGTGTGGCAGACAGTG
>AM2_3890979_x1
AACGAGCATAGCTTTGGAGATGAGAGTC
>AM2_3899044_x1
CGTTCCGAGAAAGGGACCGAGATGTCCC
>AM2_3899893_x1
AGAATGATCTTGGTATTGGGGAATCAGTGGA

## Sheet: PM1
>PM1_2693047_x11
CACCACCACCACCACCACCACCACCACC
>PM1_2928281_x9
AACAACAACAACAACAACAACAACAACAAC
>PM1_3062693_x8
GCGTGAGCCTGGGTGGAGCCGCCGCG
>PM1_3674418_x5
AACTGACGGGACCGTAAACCACGAGGACGA
>PM1_3902843_x5
CTGAAGCCTGGGGCGTGAGCCTGGGTGGAGCC
>PM1_3928188_x5
GTAATTCTATTCGAAAGGCTGCCTTTGAC
>PM1_4294391_x4
CTGGGGCGTGAGCCTGGGTGGAGCCGCC
>PM1_4338663_x4
AGCAACGTCGAGCCCGGTCAGTACTTGG
>PM1_4378643_x4
GGCCGTGATCGTATAGTGGTTAGTACTT
>PM1_4414099_x4
GTGGTGGTAGTAGTAGTAGTAGTAGTAGTA
>PM1_4444816_x3
CAACGTCGAGCCCGGTCAGTACTTG
>PM1_4477024_x3
GGCCGTGATCGTATAGTGGTTAGTACTTCGC
>PM1_4560874_x3
TTTGCCGGCGGCGAGAAACCGGAGAGGAA
>PM1_4581091_x3
CCTGGGAATACCGGGTGTTGTAGGCAT
>PM1_4593721_x3
GGCCGTGATCGTATAGTGGTTAGTACTTC
>PM1_4609705_x3
CGTGAGCCTGGGTGGAGCCGCCGCGG
>PM1_4658656_x3
GAGACCGGGGTTCGATTCCCCGCCGGGGAGC
>PM1_4658674_x3
GTTGTTGTTGTTGTTGTTGTTGTTGTG
>PM1_4706893_x3
AACTATTGGTAGGAACATATGTGTTGCATTT
>PM1_4753930_x3
AAGTTAAGCAACGTCGAGCCCGGTCAGTA
>PM1_4816663_x3
CGCAAGCCTCTCGATTCTGGCATTAAGCCCC
>PM1_4875556_x3
ATTTGTGGTGGTGGTGGTGGTGGTGGT
>PM1_4890274_x3
GGAGCTGAAAGAGAAGGACAGACAACT
>PM1_4895902_x3
CAGCTGTGATGGCCGAGTGGTTAAG
>PM1_4897420_x3
CGTGAGGACTCGGCGTGCTGCTAAGGT
>PM1_4901302_x3
GAAGTTAAGCAACGTCGAGCCCGGTCAGTAC
>PM1_4946326_x3
AGTAGTAGTAGTAGCAGTAGTAGTAGTAGTAG
>PM1_4968340_x3
TCATCGAGAAAAACAATCAGTTGGA
>PM1_4988968_x2
TGAAAGCATGGCCTATTGATCCTTTTG
>PM1_5069228_x2
ACGGGGCAGTGTGCGGTAACGCAAACGAACTC
>PM1_5158502_x2
AAACAACCTCAACCTATTCTCAAACT
>PM1_5161446_x2
AAACAACCTCAACCTATTCTCAAACTTTAAAT
>PM1_5197518_x2
TTTGCCGGCGGCGAGAAACCGGAGAGGAAG
>PM1_5279298_x2
TCCAGCCCGATGGACAGATGCCCAGTGA
>PM1_5293190_x2
CGTCGAGCCCGGTCAGTACTTGGAT
>PM1_5304436_x2
GTTTACAGACTCCTGGTGAAGTAGTGGA
>PM1_5304596_x2
GGCCGTGATCGTATAGTGGTTAGTACTTCG
>PM1_5350144_x2
CCCAGACGGCCCGGGTTCGATTCCCGGCATCG
>PM1_5393404_x2
AGCAACGTCGAGCCCGGTCAGTACT
>PM1_5450166_x2
TCAATACCCCTAGCTCAATATTCGACCTTCTC
>PM1_5466704_x2
GAAACAACCTCAACCTATTCTCAAACTT
>PM1_5485344_x2
GAGAGCGGGGCGCAAGCCTCTCGATTCTGGC
>PM1_5550064_x2
GTTGTTGCTGTTGTTGTTGTTGTTGTT
>PM1_5555430_x2
CTGACGGACTGACAGACTGACGGAC
>PM1_5564232_x2
GATGATGATGAGATGATGATGATGA
>PM1_5575934_x2
AAACCCGAGAATATTTATATGGATTGTA
>PM1_5592828_x2
GTGTTGGTGTTGGTGTTGGTGTTGGTG
>PM1_5599758_x2
AAACAACCTCAACCTATTCTCAAACTT
>PM1_5618310_x2
ACAACAACAACAACAACAACAACAACAACA
>PM1_5620364_x2
GTGTTCCCCCCGGAGATACAGAACCCCA
>PM1_5641674_x1
CAAAGAAATATTGATAAAATGTGAAA
>PM1_5653783_x1
CCAGTCGAGCTTATGCGATCACCCT
>PM1_5670369_x1
AAGCAACGTCGAGCCCGGTCAGTACT
>PM1_5675133_x1
AATGGTAAATAGGTATGGCAAATAGG
>PM1_5675666_x1
TAATTTAAATCTATAATTATTGGCATC
>PM1_5679467_x1
GGTAGAATTTGTGGTACGAGTTGGTCATGG
>PM1_5679733_x1
CAGAAATGTTTTTGGGAGTACAAATGGT
>PM1_5683875_x1
ATAGACGGTGACGGTGACATACGTGTA
>PM1_5694373_x1
TGAAAGCTTTAATGTATGAGTGAATT
>PM1_5697316_x1
GTAGCAGTAGTAGTAGTAGTAGTAGTAGTAGT
>PM1_5697894_x1
TCATCCTTTTGAGTGGTTATTTATG
>PM1_5702923_x1
ACGTCGAGCCCGGTCAGTACTTGGATG
>PM1_5705182_x1
AAGGAAATTTGTGACGTGTTCAGTGT
>PM1_5710970_x1
CTCTCGATTCTGGCATTAAGCCCCC
>PM1_5716678_x1
TTGTGAAATCATGTTGGTGGCTGAGG
>PM1_5731694_x1
CACCACCACCACCACCACCACCACC
>PM1_5732823_x1
CATAGAGTACAATCTTTGGTTGGATGGTT
>PM1_5744378_x1
CTACGATCGAATTTTTGTAGCAGTA
>PM1_5744655_x1
AGTTCGATCCTCACTGGGGGCTCCA
>PM1_5750054_x1
TGGTGTTGTTGTTGGTGTTGTTGTTGTTGTTG
>PM1_5756382_x1
AACTGGGAATACAGGAAAAAGGGCATCCTAGA
>PM1_5757601_x1
AGAGAGGTAGTTGTGAAGGAAGACT
>PM1_5769602_x1
TACTTTAACATGGCACAGATATAATGACCT
>PM1_5791645_x1
TTCGGTGTGACATCGAGTATCCTGGACCT
>PM1_5797104_x1
GGTTCGATTCCCCGCCGGGGAGCCA
>PM1_5823147_x1
AAGTGTACGAACACCAGAGAGAGATCAACG
>PM1_5852500_x1
TAAGAGTAGGGTCCTAAACGCTAATAGC
>PM1_5852790_x1
TGAAATTAATCGTGGAATCAGACAAGGATG
>PM1_5857328_x1
TAGGTGTATATTCCATCAAGTTGATCGTGG
>PM1_5861813_x1
ATGTCAATGTACTTTGGATGAGCTGCAGG
>PM1_5869985_x1
ATAGTGGAGATGACGATGACAGTGGAGA
>PM1_5904474_x1
GGCCGTGATCGTATAGTGGTTAGTAC
>PM1_5915133_x1
ATGATGATGATGATGATGATGATGGTGATGAT
>PM1_5919135_x1
CAAAAGCTTTTTCAGAATGGGAAAAA
>PM1_5937574_x1
ACCGAGATCGGTTCATAATCTGCAATGCATT
>PM1_5938084_x1
GAATTTACAGGGTATGGACCTAGGACA
>PM1_5955663_x1
TGATTGATGGAAAAGCGAAAGTCTTCAATA
>PM1_5958636_x1
GTCCAACACAATGGGACCCATTCCTTT
>PM1_5963605_x1
GAACACCAATATGGCGAAGGCATTGT
>PM1_5964156_x1
AGGTGTATCCGTCGGAACTGGAGGA
>PM1_5973601_x1
AAATGTGGCGGGAAATGTGGAGCAGACGACC
>PM1_5982875_x1
CTCGTGCTTGGATGTTGACCCACATT
>PM1_5983444_x1
CTGGAAATCGTTGAAAGTCAGTCGAAG
>PM1_5990991_x1
GTTAATGATGATGAGTTTTTGCCAGATG
>PM1_6007222_x1
GTGTCAGAGGAGTTGCGAGCGCAAGA
>PM1_6010736_x1
TGCTTTACTTCTTGACTAAAGATGTT
>PM1_6014023_x1
GACTTATTTTTCGAGCCCTGTTAAA
>PM1_6021207_x1
TCGTACCTAGTAGAGCAGCCACCTCACTGC
>PM1_6025088_x1
ACAGGTCAAGATTCATTTCAGGTGT
>PM1_6030530_x1
ACAATTTTTGGTTTGGAAATATGAAGGA
>PM1_6053554_x1
CTATTCGAAAGGCTGCCTTTGACCCTT
>PM1_6061326_x1
CATTGCCAAATGAAAGGTGCTTGTGTA
>PM1_6078506_x1
TAACACAGGGTGACAAGCATACCACCA
>PM1_6080555_x1
TCCACGGTGTCACATTCGGGAGGAAATCC
>PM1_6081376_x1
CTCTACAAAGTGGCGCCAAGTTTGAA
>PM1_6082443_x1
AAAGAAAACACGAACGAGATGAAAG
>PM1_6084212_x1
AAGGAAATGAAGATGTGTACCATGAACTGAAG
>PM1_6085701_x1
AACAACAACAACAACAACGACAACAACAAC
>PM1_6087845_x1
CATACCAGCCCCTGGGAAGGTCTGT
>PM1_6089820_x1
AAGTTAAGCAACGTCGAGCCCGGTCAGTACT
>PM1_6094975_x1
TTGGAGAGAGAATACAAGAGAGCGCATT
>PM1_6096404_x1
CCGTGAGGACTCGGCGTGCTGCTAAGGTC
>PM1_6112055_x1
ATACGTGTCAAAGTCAAAGGTCAACC
>PM1_6114763_x1
AGAACTTTGAAGACTGAAGAGGAGAA
>PM1_6118825_x1
AGTAGTGTGTTTGTGTGTGTGATCT
>PM1_6127528_x1
TTTAATGACACAGTTCTTGTTGAATGAG
>PM1_6131084_x1
ATGATGATAGTATGTAATGGGAATCTCTC
>PM1_6135659_x1
CCCCCTAACCATCTACTTGACTTCCT
>PM1_6156662_x1
ATTTATTGCTGTATTGTAAAGAGCAAGGTTTG
>PM1_6172504_x1
CACCTTTGTCGGTCGTTGGGTTCACA
>PM1_6177066_x1
GCTTGAGAACCCAACTCAGTATAGGAAGAAG
>PM1_6177241_x1
GTTAATGATGATGAGTTTTTGCCAG
>PM1_6180624_x1
TTCGATGATATTGTTGGATGAAGAGACA
>PM1_6182843_x1
GGGGCGTGAGCCTGGGTGGAGCCGCCGCGG
>PM1_6197049_x1
TTGAATGAGTTAAAGAAGATCCTGACGA
>PM1_6198167_x1
ATGATAGTGGAGATGACGATGATAGCGGAGAT
>PM1_6218810_x1
CTCGTAAGAAAAACAATAGGGAAGAAAGTT
>PM1_6238138_x1
GAATTGGATAGAGAGAGGACGTGGTTTACT
>PM1_6241406_x1
GTCTTGAAGAAAGGGAAAATAGTGGAA
>PM1_6247591_x1
TTGCTGTTGTTGTTGTTGTTGTTGTTGT
>PM1_6250645_x1
GAGTTTGTGGTCAGTGGCAGTGACTGT
>PM1_6253987_x1
CTGTTGTTGTTGTTGTTGTTGTTGGTG
>PM1_6255820_x1
CGTCGAGCCCGGTCAGTACTTGGATG
>PM1_6262748_x1
GCAGGCTATGCATAGGGGATACTTCG
>PM1_6264159_x1
GTTGAGATTTTCAAATTCCGATTTCACG
>PM1_6268184_x1
ACCACACCCTAACCATCTACTTGACTTCTTT
>PM1_6289767_x1
GGTGTGTGTGTGTGTGTGTGTGTGTGTGTGCG
>PM1_6294402_x1
TTCAATACCCCTAGCTCAATATTCGACC
>PM1_6294674_x1
GAGGTCTGTTGCCGATGGATTTACG

## Sheet: PM2
>PM2_1455112_x33
GGCCGTGATCGTATAGTGGTTAGTACTTC
>PM2_2134015_x17
GTTGTGTGTGTGTGTGTGTGTGTGTGTGTGT
>PM2_2151627_x17
GCTGTTGTTGTTGTTGTGGTTGTTGTTGT
>PM2_2428699_x13
GGCCGTGATCGTATAGTGGTTAGTACTTCGCG
>PM2_2749092_x11
CTGGGAATACCGGGTGTTGTAGACA
>PM2_3573564_x6
CACCATCATCATCATCATTATCATCATCATC
>PM2_3596700_x6
GTGTTGTTGTTGTTGGTGGTGGTGGT
>PM2_3636209_x5
CGTATGTGGGCGTGGGTTCGAATCCCACC
>PM2_4036377_x4
GGCCGTGATCGTATAGTGGTTAGTACTTCGC
>PM2_4048482_x3
TTCCTCGTTAGTATAGTGGTAAGTATCCC
>PM2_4184133_x3
CCGAAGTTAAGCAACGTCGAGCCCGGTC
>PM2_4345812_x2
GGGAATGATTGTCGTTAAAGCTGATT
>PM2_4385040_x2
TGTTGTTGCTGTTGTGGTTGTTGTT
>PM2_4416414_x2
GTATCTAAAGACGTAGCAGAATGGCTGGG
>PM2_4502456_x1
TCGCAAGAAGGAAAAGTAGTAGTTGAAA
>PM2_4508035_x1
CGTGAGGACTCGGCGTGCTGCTAAGGTCGG
>PM2_4520895_x1
GACATAGAGGAAGAATTAGAGAAGCTTG
>PM2_4536972_x1
GTTGTTGTTGCTGTTGTTGCTGTTGT
>PM2_4552639_x1
CTCGTTGAAAATAGATCGTCCCCTTCTGTA
>PM2_4553892_x1
ACCCCCTAACCATCTACTTGACTTCCT
>PM2_4557922_x1
CGACAACAAAATGGAGAAGTCAGTG
>PM2_4573278_x1
GACGTGAAGTAGAAAAGGCAAAGAGA
>PM2_4579811_x1
TGTGTTTTGGCCGAGCATCCTCAAG
>PM2_4582868_x1
GTGGATTTTGCCATGTAGGTCACTGCG
>PM2_4594515_x1
GAAGAGAGTCTGCGCCAAGTAGATCCGGA
>PM2_4596871_x1
ATTTTGAGAAATAATGAAGTGTATCC
>PM2_4606007_x1
CAGTGTGCGGTAACGCAAACGAACTCG
>PM2_4608984_x1
TTGAGAGGTCGCTATGGATGGGAAA
>PM2_4617736_x1
TCTTTCTTGTTGGATGCATTTCAAT
>PM2_4650774_x1
TGTTGTTGTTGTTGTTGTTGGTGGT
>PM2_4653162_x1
TTATGTCTACTACATGGTGATCAGAC
>PM2_4658200_x1
ATCTGTTGGTGGAAACTGAAATGGTGCA
>PM2_4682476_x1
CCTCGGAGGAGGCTTGGGTGGTGGTCT
>PM2_4690084_x1
GAAGTACAATGATCCACATGTGAAGACA
>PM2_4697388_x1
ATGATGATGACGACGATGATGATAGTG
